# Supplementary material for: Gene mapping and development of molecular markers for thousand-grain weight in rye based on bulked segregant analysis
Source: PeerJ. 2026 Feb 12;14:e20811. doi: 10.7717/peerj.20811 (PMC12906707; doi:10.7717/peerj.20811)
Supplement: Supplemental Information 1 [file peerj-14-20811-s001.zip]

Archive with 262 entries (255 files):
- Supplementary  1/candidate/
- Supplementary  1/candidate/All_can95.bed.xls
- Supplementary  1/candidate/All_can99.bed.xls
- Supplementary  1/candidate/InDel_can95.bed.xls
- Supplementary  1/candidate/InDel_can99.bed.xls
- Supplementary  1/candidate/Large_effect.InDel.gene_anno.xls
- Supplementary  1/candidate/Large_effect.snp.gene_anno.xls
- Supplementary  1/candidate/SNP_can95.bed.xls
- Supplementary  1/candidate/SNP_can99.bed.xls
- Supplementary  1/src/
- Supplementary  1/src/css/
- Supplementary  1/src/css/base.css
- Supplementary  1/src/css/base.css.old
- Supplementary  1/src/css/base.css.other
- Supplementary  1/src/css/style.css
- Supplementary  1/src/images/
- Supplementary  1/src/images/3_1_muben.quality_distribution.JPEG
- Supplementary  1/src/images/3_1_muben.quality_distribution.png
- Supplementary  1/src/images/3_1_muben.raw_reads_classification.JPEG
- Supplementary  1/src/images/3_1_muben.raw_reads_classification.png
- Supplementary  1/src/images/3_1_muben.Sequencing-depth.JPEG
- Supplementary  1/src/images/3_1_muben.Sequencing-depth.png
- Supplementary  1/src/images/4_2_fuben.quality_distribution.JPEG
- Supplementary  1/src/images/4_2_fuben.quality_distribution.png
- Supplementary  1/src/images/4_2_fuben.raw_reads_classification.JPEG
- Supplementary  1/src/images/4_2_fuben.raw_reads_classification.png
- Supplementary  1/src/images/4_2_fuben.Sequencing-depth.JPEG
- Supplementary  1/src/images/4_2_fuben.Sequencing-depth.png
- Supplementary  1/src/images/album-slider-arrow_box.png
- Supplementary  1/src/images/album-slider-button.png
- Supplementary  1/src/images/bioinfoWorkflow.png
- Supplementary  1/src/images/clean_3_1_muben.Error.JPEG
- Supplementary  1/src/images/clean_3_1_muben.Error.png
- Supplementary  1/src/images/clean_4_2_fuben.Error.JPEG
- Supplementary  1/src/images/clean_4_2_fuben.Error.png
- Supplementary  1/src/images/clean_High_f1.Error.JPEG
- Supplementary  1/src/images/clean_High_f1.Error.png
- Supplementary  1/src/images/clean_Low_f1.Error.JPEG
- Supplementary  1/src/images/clean_Low_f1.Error.png
- Supplementary  1/src/images/close.gif
- Supplementary  1/src/images/Delta_Allindex.GWHASIY00000001.JPEG
- Supplementary  1/src/images/Delta_Allindex.GWHASIY00000001.png
- Supplementary  1/src/images/Delta_Allindex.GWHASIY00000002.JPEG
- Supplementary  1/src/images/Delta_Allindex.GWHASIY00000002.png
- Supplementary  1/src/images/Delta_Allindex.GWHASIY00000003.JPEG
- Supplementary  1/src/images/Delta_Allindex.GWHASIY00000003.png
- Supplementary  1/src/images/Delta_Allindex.GWHASIY00000004.JPEG
- Supplementary  1/src/images/Delta_Allindex.GWHASIY00000004.png
- Supplementary  1/src/images/Delta_Allindex.GWHASIY00000005.JPEG
- Supplementary  1/src/images/Delta_Allindex.GWHASIY00000005.png
- Supplementary  1/src/images/Delta_Allindex.GWHASIY00000006.JPEG
- Supplementary  1/src/images/Delta_Allindex.GWHASIY00000006.png
- Supplementary  1/src/images/Delta_Allindex.GWHASIY00000007.JPEG
- Supplementary  1/src/images/Delta_Allindex.GWHASIY00000007.png
- Supplementary  1/src/images/Delta_Allindex.GWHASIY00000008.JPEG
- Supplementary  1/src/images/Delta_Allindex.GWHASIY00000008.png
- Supplementary  1/src/images/Delta_Allindex.manhattan.png
- Supplementary  1/src/images/Delta_InDelindex.GWHASIY00000001.JPEG
- Supplementary  1/src/images/Delta_InDelindex.GWHASIY00000001.png
- Supplementary  1/src/images/Delta_InDelindex.GWHASIY00000002.JPEG
- Supplementary  1/src/images/Delta_InDelindex.GWHASIY00000002.png
- Supplementary  1/src/images/Delta_InDelindex.GWHASIY00000003.JPEG
- Supplementary  1/src/images/Delta_InDelindex.GWHASIY00000003.png
- Supplementary  1/src/images/Delta_InDelindex.GWHASIY00000004.JPEG
- Supplementary  1/src/images/Delta_InDelindex.GWHASIY00000004.png
- Supplementary  1/src/images/Delta_InDelindex.GWHASIY00000005.JPEG
- Supplementary  1/src/images/Delta_InDelindex.GWHASIY00000005.png
- Supplementary  1/src/images/Delta_InDelindex.GWHASIY00000006.JPEG
- Supplementary  1/src/images/Delta_InDelindex.GWHASIY00000006.png
- Supplementary  1/src/images/Delta_InDelindex.GWHASIY00000007.JPEG
- Supplementary  1/src/images/Delta_InDelindex.GWHASIY00000007.png
- Supplementary  1/src/images/Delta_InDelindex.GWHASIY00000008.JPEG
- Supplementary  1/src/images/Delta_InDelindex.GWHASIY00000008.png
- Supplementary  1/src/images/Delta_InDelindex.manhattan.png
- Supplementary  1/src/images/Delta_SNPindex.GWHASIY00000001.JPEG
- Supplementary  1/src/images/Delta_SNPindex.GWHASIY00000001.png
- Supplementary  1/src/images/Delta_SNPindex.GWHASIY00000002.JPEG
- Supplementary  1/src/images/Delta_SNPindex.GWHASIY00000002.png
- Supplementary  1/src/images/Delta_SNPindex.GWHASIY00000003.JPEG
- Supplementary  1/src/images/Delta_SNPindex.GWHASIY00000003.png
- Supplementary  1/src/images/Delta_SNPindex.GWHASIY00000004.JPEG
- Supplementary  1/src/images/Delta_SNPindex.GWHASIY00000004.png
- Supplementary  1/src/images/Delta_SNPindex.GWHASIY00000005.JPEG
- Supplementary  1/src/images/Delta_SNPindex.GWHASIY00000005.png
- Supplementary  1/src/images/Delta_SNPindex.GWHASIY00000006.JPEG
- Supplementary  1/src/images/Delta_SNPindex.GWHASIY00000006.png
- Supplementary  1/src/images/Delta_SNPindex.GWHASIY00000007.JPEG
- Supplementary  1/src/images/Delta_SNPindex.GWHASIY00000007.png
- Supplementary  1/src/images/Delta_SNPindex.GWHASIY00000008.JPEG
- Supplementary  1/src/images/Delta_SNPindex.GWHASIY00000008.png
- Supplementary  1/src/images/Delta_SNPindex.manhattan.png
- Supplementary  1/src/images/exp_pipeline.png
- Supplementary  1/src/images/exp_pipeline_1.png
- Supplementary  1/src/images/experimentWorkflow.png
- Supplementary  1/src/images/files_user.png
- Supplementary  1/src/images/flow.jpg
- Supplementary  1/src/images/goTop.jpg
- Supplementary  1/src/images/head_order.png
- Supplementary  1/src/images/High_f1.All_index.GWHASIY00000001.JPEG
- Supplementary  1/src/images/High_f1.All_index.GWHASIY00000001.png
- Supplementary  1/src/images/High_f1.All_index.GWHASIY00000002.JPEG
- Supplementary  1/src/images/High_f1.All_index.GWHASIY00000002.png
- Supplementary  1/src/images/High_f1.All_index.GWHASIY00000003.JPEG
- Supplementary  1/src/images/High_f1.All_index.GWHASIY00000003.png
- Supplementary  1/src/images/High_f1.All_index.GWHASIY00000004.JPEG
- Supplementary  1/src/images/High_f1.All_index.GWHASIY00000004.png
- Supplementary  1/src/images/High_f1.All_index.GWHASIY00000005.JPEG
- Supplementary  1/src/images/High_f1.All_index.GWHASIY00000005.png
- Supplementary  1/src/images/High_f1.All_index.GWHASIY00000006.JPEG
- Supplementary  1/src/images/High_f1.All_index.GWHASIY00000006.png
- Supplementary  1/src/images/High_f1.All_index.GWHASIY00000007.JPEG
- Supplementary  1/src/images/High_f1.All_index.GWHASIY00000007.png
- Supplementary  1/src/images/High_f1.All_index.GWHASIY00000008.JPEG
- Supplementary  1/src/images/High_f1.All_index.GWHASIY00000008.png
- Supplementary  1/src/images/High_f1.All_index.manhattan.png
- Supplementary  1/src/images/High_f1.InDel_index.GWHASIY00000001.JPEG
- Supplementary  1/src/images/High_f1.InDel_index.GWHASIY00000001.png
- Supplementary  1/src/images/High_f1.InDel_index.GWHASIY00000002.JPEG
- Supplementary  1/src/images/High_f1.InDel_index.GWHASIY00000002.png
- Supplementary  1/src/images/High_f1.InDel_index.GWHASIY00000003.JPEG
- Supplementary  1/src/images/High_f1.InDel_index.GWHASIY00000003.png
- Supplementary  1/src/images/High_f1.InDel_index.GWHASIY00000004.JPEG
- Supplementary  1/src/images/High_f1.InDel_index.GWHASIY00000004.png
- Supplementary  1/src/images/High_f1.InDel_index.GWHASIY00000005.JPEG
- Supplementary  1/src/images/High_f1.InDel_index.GWHASIY00000005.png
- Supplementary  1/src/images/High_f1.InDel_index.GWHASIY00000006.JPEG
- Supplementary  1/src/images/High_f1.InDel_index.GWHASIY00000006.png
- Supplementary  1/src/images/High_f1.InDel_index.GWHASIY00000007.JPEG
- Supplementary  1/src/images/High_f1.InDel_index.GWHASIY00000007.png
- Supplementary  1/src/images/High_f1.InDel_index.GWHASIY00000008.JPEG
- Supplementary  1/src/images/High_f1.InDel_index.GWHASIY00000008.png
- Supplementary  1/src/images/High_f1.InDel_index.manhattan.png
- Supplementary  1/src/images/High_f1.quality_distribution.JPEG
- Supplementary  1/src/images/High_f1.quality_distribution.png
- Supplementary  1/src/images/High_f1.raw_reads_classification.JPEG
- Supplementary  1/src/images/High_f1.raw_reads_classification.png
- Supplementary  1/src/images/High_f1.Sequencing-depth.JPEG
- Supplementary  1/src/images/High_f1.Sequencing-depth.png
- Supplementary  1/src/images/High_f1.SNP_index.GWHASIY00000001.JPEG
- Supplementary  1/src/images/High_f1.SNP_index.GWHASIY00000001.png
- Supplementary  1/src/images/High_f1.SNP_index.GWHASIY00000002.JPEG
- Supplementary  1/src/images/High_f1.SNP_index.GWHASIY00000002.png
- Supplementary  1/src/images/High_f1.SNP_index.GWHASIY00000003.JPEG
- Supplementary  1/src/images/High_f1.SNP_index.GWHASIY00000003.png
- Supplementary  1/src/images/High_f1.SNP_index.GWHASIY00000004.JPEG
- Supplementary  1/src/images/High_f1.SNP_index.GWHASIY00000004.png
- Supplementary  1/src/images/High_f1.SNP_index.GWHASIY00000005.JPEG
- Supplementary  1/src/images/High_f1.SNP_index.GWHASIY00000005.png
- Supplementary  1/src/images/High_f1.SNP_index.GWHASIY00000006.JPEG
- Supplementary  1/src/images/High_f1.SNP_index.GWHASIY00000006.png
- Supplementary  1/src/images/High_f1.SNP_index.GWHASIY00000007.JPEG
- Supplementary  1/src/images/High_f1.SNP_index.GWHASIY00000007.png
- Supplementary  1/src/images/High_f1.SNP_index.GWHASIY00000008.JPEG
- Supplementary  1/src/images/High_f1.SNP_index.GWHASIY00000008.png
- Supplementary  1/src/images/High_f1.SNP_index.manhattan.png
- Supplementary  1/src/images/logo.png
- Supplementary  1/src/images/Low_f1.All_index.GWHASIY00000001.JPEG
- Supplementary  1/src/images/Low_f1.All_index.GWHASIY00000001.png
- Supplementary  1/src/images/Low_f1.All_index.GWHASIY00000002.JPEG
- Supplementary  1/src/images/Low_f1.All_index.GWHASIY00000002.png
- Supplementary  1/src/images/Low_f1.All_index.GWHASIY00000003.JPEG
- Supplementary  1/src/images/Low_f1.All_index.GWHASIY00000003.png
- Supplementary  1/src/images/Low_f1.All_index.GWHASIY00000004.JPEG
- Supplementary  1/src/images/Low_f1.All_index.GWHASIY00000004.png
- Supplementary  1/src/images/Low_f1.All_index.GWHASIY00000005.JPEG
- Supplementary  1/src/images/Low_f1.All_index.GWHASIY00000005.png
- Supplementary  1/src/images/Low_f1.All_index.GWHASIY00000006.JPEG
- Supplementary  1/src/images/Low_f1.All_index.GWHASIY00000006.png
- Supplementary  1/src/images/Low_f1.All_index.GWHASIY00000007.JPEG
- Supplementary  1/src/images/Low_f1.All_index.GWHASIY00000007.png
- Supplementary  1/src/images/Low_f1.All_index.GWHASIY00000008.JPEG
- Supplementary  1/src/images/Low_f1.All_index.GWHASIY00000008.png
- Supplementary  1/src/images/Low_f1.All_index.manhattan.png
- Supplementary  1/src/images/Low_f1.InDel_index.GWHASIY00000001.JPEG
- Supplementary  1/src/images/Low_f1.InDel_index.GWHASIY00000001.png
- Supplementary  1/src/images/Low_f1.InDel_index.GWHASIY00000002.JPEG
- Supplementary  1/src/images/Low_f1.InDel_index.GWHASIY00000002.png
- Supplementary  1/src/images/Low_f1.InDel_index.GWHASIY00000003.JPEG
- Supplementary  1/src/images/Low_f1.InDel_index.GWHASIY00000003.png
- Supplementary  1/src/images/Low_f1.InDel_index.GWHASIY00000004.JPEG
- Supplementary  1/src/images/Low_f1.InDel_index.GWHASIY00000004.png
- Supplementary  1/src/images/Low_f1.InDel_index.GWHASIY00000005.JPEG
- Supplementary  1/src/images/Low_f1.InDel_index.GWHASIY00000005.png
- Supplementary  1/src/images/Low_f1.InDel_index.GWHASIY00000006.JPEG
- Supplementary  1/src/images/Low_f1.InDel_index.GWHASIY00000006.png
- Supplementary  1/src/images/Low_f1.InDel_index.GWHASIY00000007.JPEG
- Supplementary  1/src/images/Low_f1.InDel_index.GWHASIY00000007.png
- Supplementary  1/src/images/Low_f1.InDel_index.GWHASIY00000008.JPEG
- Supplementary  1/src/images/Low_f1.InDel_index.GWHASIY00000008.png
- Supplementary  1/src/images/Low_f1.InDel_index.manhattan.png
- Supplementary  1/src/images/Low_f1.quality_distribution.JPEG
- Supplementary  1/src/images/Low_f1.quality_distribution.png
- Supplementary  1/src/images/Low_f1.raw_reads_classification.JPEG
- Supplementary  1/src/images/Low_f1.raw_reads_classification.png
- Supplementary  1/src/images/Low_f1.Sequencing-depth.JPEG
- Supplementary  1/src/images/Low_f1.Sequencing-depth.png
- Supplementary  1/src/images/Low_f1.SNP_index.GWHASIY00000001.JPEG
- Supplementary  1/src/images/Low_f1.SNP_index.GWHASIY00000001.png
- Supplementary  1/src/images/Low_f1.SNP_index.GWHASIY00000002.JPEG
- Supplementary  1/src/images/Low_f1.SNP_index.GWHASIY00000002.png
- Supplementary  1/src/images/Low_f1.SNP_index.GWHASIY00000003.JPEG
- Supplementary  1/src/images/Low_f1.SNP_index.GWHASIY00000003.png
- Supplementary  1/src/images/Low_f1.SNP_index.GWHASIY00000004.JPEG
- Supplementary  1/src/images/Low_f1.SNP_index.GWHASIY00000004.png
- Supplementary  1/src/images/Low_f1.SNP_index.GWHASIY00000005.JPEG
- Supplementary  1/src/images/Low_f1.SNP_index.GWHASIY00000005.png
- Supplementary  1/src/images/Low_f1.SNP_index.GWHASIY00000006.JPEG
- Supplementary  1/src/images/Low_f1.SNP_index.GWHASIY00000006.png
- Supplementary  1/src/images/Low_f1.SNP_index.GWHASIY00000007.JPEG
- Supplementary  1/src/images/Low_f1.SNP_index.GWHASIY00000007.png
- Supplementary  1/src/images/Low_f1.SNP_index.GWHASIY00000008.JPEG
- Supplementary  1/src/images/Low_f1.SNP_index.GWHASIY00000008.png
- Supplementary  1/src/images/Low_f1.SNP_index.manhattan.png
- Supplementary  1/src/images/MutMap.png
- Supplementary  1/src/images/novogeneLogo.png
- Supplementary  1/src/images/onlyS.png
- Supplementary  1/src/images/open.gif
- Supplementary  1/src/images/QTL.png
- Supplementary  1/src/images/result.png
- Supplementary  1/src/images/savant.png
- Supplementary  1/src/images/SNP_index.png
- Supplementary  1/src/images/wgs_experiment_pipeline.png
- Supplementary  1/src/js/
- Supplementary  1/src/js/common.js
- Supplementary  1/src/js/fancybox/
- Supplementary  1/src/js/fancybox/blank.gif
- Supplementary  1/src/js/fancybox/fancy_close.png
- Supplementary  1/src/js/fancybox/fancy_loading.png
- Supplementary  1/src/js/fancybox/fancy_nav_left.png
- Supplementary  1/src/js/fancybox/fancy_nav_right.png
- Supplementary  1/src/js/fancybox/fancy_shadow_e.png
- Supplementary  1/src/js/fancybox/fancy_shadow_n.png
- Supplementary  1/src/js/fancybox/fancy_shadow_ne.png
- Supplementary  1/src/js/fancybox/fancy_shadow_nw.png
- Supplementary  1/src/js/fancybox/fancy_shadow_s.png
- Supplementary  1/src/js/fancybox/fancy_shadow_se.png
- Supplementary  1/src/js/fancybox/fancy_shadow_sw.png
- Supplementary  1/src/js/fancybox/fancy_shadow_w.png
- Supplementary  1/src/js/fancybox/fancy_title_left.png
- Supplementary  1/src/js/fancybox/fancy_title_main.png
- Supplementary  1/src/js/fancybox/fancy_title_over.png
- Supplementary  1/src/js/fancybox/fancy_title_right.png
- Supplementary  1/src/js/fancybox/fancybox.png
- Supplementary  1/src/js/fancybox/fancybox-x.png
- Supplementary  1/src/js/fancybox/fancybox-y.png
- Supplementary  1/src/js/fancybox/jquery.easing-1.3.pack.js
- Supplementary  1/src/js/fancybox/jquery.fancybox-1.3.4.css
- Supplementary  1/src/js/fancybox/jquery.fancybox-1.3.4.js
- Supplementary  1/src/js/fancybox/jquery.fancybox-1.3.4.pack.js
- Supplementary  1/src/js/fancybox/jquery.mousewheel-3.0.4.pack.js
- Supplementary  1/src/js/jquery.albumSlider.min.js
- Supplementary  1/src/js/jquery-1.4.2.js
- Supplementary  1/src/js/jquery-1.4.2.min.js
- Supplementary  1/src/js/scrolltop.js
- Supplementary  1/src/pdf/
- Supplementary  1/src/pdf/explanation.pdf
- Supplementary  1/src/pdf/Gtf_Gff.pdf
- Supplementary  1/src/pdf/Methods.pdf
- Supplementary  1/src/pdf/results.pdf
- Supplementary  1/src/pdf/Software.Resequencing.pdf
- Supplementary  1/src/result_tree.html
- Supplementary  1/X101SC21123089-Z01-J001_Report.html
