# Supplementary material for: Gene mapping and development of molecular markers for thousand-grain weight in rye based on bulked segregant analysis
Source: PeerJ. 2026 Feb 12;14:e20811. doi: 10.7717/peerj.20811 (PMC12906707; doi:10.7717/peerj.20811)
Supplement: Supplemental Information 1 [file peerj-14-20811-s001.zip › Supplementary 1/candidate/InDel_can95.bed.xls]

GWHASIY00000001	10825001	10950000
GWHASIY00000001	34371001	34540000
GWHASIY00000001	131185001	131498000
GWHASIY00000001	195174001	195214000
GWHASIY00000001	215292001	215293000
GWHASIY00000001	288606001	289435000
GWHASIY00000001	295377001	296137000
GWHASIY00000001	320938001	321907000
GWHASIY00000001	331691001	332638000
GWHASIY00000001	400938001	401141000
GWHASIY00000001	417875001	417954000
GWHASIY00000001	521449001	521582000
GWHASIY00000001	558874001	558965000
GWHASIY00000001	600016001	600765000
GWHASIY00000001	650801001	650846000
GWHASIY00000001	657442001	657828000
GWHASIY00000001	658080001	658392000
GWHASIY00000001	728145001	728499000
GWHASIY00000001	908293001	909251000
GWHASIY00000002	133888001	134082000
GWHASIY00000002	154936001	154953000
GWHASIY00000002	445679001	445948000
GWHASIY00000002	618153001	618487000
GWHASIY00000002	658117001	658229000
GWHASIY00000002	709141001	709150000
GWHASIY00000002	710229001	710281000
GWHASIY00000002	713309001	713475000
GWHASIY00000002	845734001	846205000
GWHASIY00000002	876444001	876510000
GWHASIY00000002	962103001	962146000
GWHASIY00000002	967489001	967791000
GWHASIY00000003	9742001	9754000
GWHASIY00000003	11018001	11271000
GWHASIY00000003	59371001	59463000
GWHASIY00000003	152011001	152026000
GWHASIY00000003	189498001	190291000
GWHASIY00000003	265675001	266409000
GWHASIY00000003	381277001	381547000
GWHASIY00000003	543064001	543194000
GWHASIY00000003	588869001	589519000
GWHASIY00000003	654946001	655152000
GWHASIY00000003	707507001	708070000
GWHASIY00000003	714169001	714901000
GWHASIY00000003	716885001	716967000
GWHASIY00000003	718376001	718900000
GWHASIY00000003	749213001	750057000
GWHASIY00000003	902947001	902953000
GWHASIY00000003	920082001	920091000
GWHASIY00000003	986622001	986625000
GWHASIY00000003	1093792001	1094773000
GWHASIY00000004	104408001	104676000
GWHASIY00000004	257786001	258141000
GWHASIY00000004	269825001	270076000
GWHASIY00000004	312230001	312341000
GWHASIY00000004	326048001	326597000
GWHASIY00000004	360543001	360583000
GWHASIY00000004	508756001	508832000
GWHASIY00000004	528961001	529709000
GWHASIY00000004	529809001	529991000
GWHASIY00000004	550716001	550789000
GWHASIY00000004	638848001	638924000
GWHASIY00000004	657198001	657243000
GWHASIY00000004	657578001	657770000
GWHASIY00000004	674528001	675300000
GWHASIY00000004	685700001	686143000
GWHASIY00000004	716954001	716998000
GWHASIY00000004	933906001	933916000
GWHASIY00000005	285850001	285851000
GWHASIY00000005	398584001	398891000
GWHASIY00000005	575804001	575833000
GWHASIY00000005	725258001	725511000
GWHASIY00000005	829251001	829281000
GWHASIY00000006	256463001	256574000
GWHASIY00000006	280849001	280864000
GWHASIY00000006	467267001	467426000
GWHASIY00000006	471647001	471673000
GWHASIY00000006	570936001	570964000
GWHASIY00000006	802766001	803159000
GWHASIY00000006	819648001	819725000
GWHASIY00000006	874254001	874729000
GWHASIY00000007	4502001	4612000
GWHASIY00000007	20327001	20552000
GWHASIY00000007	73458001	73541000
GWHASIY00000007	136303001	136446000
GWHASIY00000007	338120001	338829000
GWHASIY00000007	571182001	571222000
GWHASIY00000007	703963001	703969000
GWHASIY00000007	752325001	753325000
GWHASIY00000007	808990001	809004000
GWHASIY00000007	815200001	815388000
GWHASIY00000007	828205001	828219000
GWHASIY00000007	849802001	849836000
GWHASIY00000007	863491001	863566000
GWHASIY00000007	869015001	869177000
GWHASIY00000007	906156001	906532000
GWHASIY00000007	948976001	949006000
GWHASIY00000007	1004590001	1005187000
GWHASIY00000008	2538001	2544000
GWHASIY00000008	7311001	7763000
GWHASIY00000008	22941001	22942000
GWHASIY00000008	25877001	26617000
GWHASIY00000008	109411001	109705000
GWHASIY00000008	116802001	116820000
GWHASIY00000008	118455001	118748000
GWHASIY00000008	214724001	214780000
GWHASIY00000008	257538001	258079000
GWHASIY00000008	264829001	265024000
GWHASIY00000008	287180001	288180000
GWHASIY00000008	291274001	291772000
GWHASIY00000008	304191001	305191000
GWHASIY00000008	353567001	353573000
GWHASIY00000008	429254001	429266000
GWHASIY00000008	444657001	445500000
GWHASIY00000008	459678001	459798000
