# Supplementary material for: Gene mapping and development of molecular markers for thousand-grain weight in rye based on bulked segregant analysis
Source: PeerJ. 2026 Feb 12;14:e20811. doi: 10.7717/peerj.20811 (PMC12906707; doi:10.7717/peerj.20811)
Supplement: Supplemental Information 1 [file peerj-14-20811-s001.zip › Supplementary 1/candidate/InDel_can99.bed.xls]

GWHASIY00000001	10825001	10950000
GWHASIY00000001	288606001	289435000
GWHASIY00000001	320938001	321907000
GWHASIY00000001	417875001	417954000
GWHASIY00000001	908293001	909251000
GWHASIY00000002	133888001	133994000
GWHASIY00000002	445679001	445693000
GWHASIY00000002	618153001	618487000
GWHASIY00000002	962103001	962146000
GWHASIY00000002	967489001	967791000
GWHASIY00000003	189693001	190291000
GWHASIY00000003	265675001	266409000
GWHASIY00000003	714351001	714381000
GWHASIY00000003	718376001	718648000
GWHASIY00000003	749213001	750057000
GWHASIY00000003	1094684001	1094773000
GWHASIY00000004	312230001	312341000
GWHASIY00000004	638848001	638924000
GWHASIY00000004	674536001	675296000
GWHASIY00000004	685848001	686102000
GWHASIY00000005	398584001	398891000
GWHASIY00000006	802766001	803159000
GWHASIY00000007	869015001	869177000
GWHASIY00000007	906156001	906232000
GWHASIY00000007	906256001	906386000
GWHASIY00000008	22941001	22942000
GWHASIY00000008	25877001	26179000
GWHASIY00000008	109411001	109705000
GWHASIY00000008	264829001	265024000
GWHASIY00000008	291417001	291769000
GWHASIY00000008	429254001	429266000
GWHASIY00000008	459678001	459798000
