# Supplementary material for: Gene mapping and development of molecular markers for thousand-grain weight in rye based on bulked segregant analysis
Source: PeerJ. 2026 Feb 12;14:e20811. doi: 10.7717/peerj.20811 (PMC12906707; doi:10.7717/peerj.20811)
Supplement: Supplemental Information 1 [file peerj-14-20811-s001.zip › Supplementary 1/candidate/Large_effect.InDel.gene_anno.xls]

TransID	Variant	Chrom	Pos	Ref	Alt	Descript
ScWN3R01G378400	frameshift insertion	GWHASIY00000003	829661334	-	CT	ScWN3R01G378400	--	-//-/;
ScWN1R01G275100	UTR5	GWHASIY00000001	557478497	T	-	ScWN1R01G275100	--	-//-/;
ScWN1R01G329200	upstream	GWHASIY00000001	655671303	G	-	ScWN1R01G329200	--	-//-/;
ScWN7R01G109900	upstream	GWHASIY00000007	100282535	C	-	ScWN7R01G109900	--	gnl|BL_ORD_ID|473938 sp|O64964|TIP11_MAIZE Aquaporin TIP1-1 OS=Zea mays OX=4577 GN=TIP1-1 PE=2 SV=1//1.30448e-141/;
ScWN7R01G340800	upstream	GWHASIY00000007	696763139	A	-	ScWN7R01G340800	--	gnl|BL_ORD_ID|265490 sp|P05312|NDHI_WHEAT NAD(P)H-quinone oxidoreductase subunit I, chloroplastic OS=Triticum aestivum OX=4565 GN=ndhI PE=3 SV=2//1.71569e-110/;
