# Supplementary material for: Gene mapping and development of molecular markers for thousand-grain weight in rye based on bulked segregant analysis
Source: PeerJ. 2026 Feb 12;14:e20811. doi: 10.7717/peerj.20811 (PMC12906707; doi:10.7717/peerj.20811)
Supplement: Supplemental Information 1 [file peerj-14-20811-s001.zip › Supplementary 1/candidate/Large_effect.snp.gene_anno.xls]

TransID	Variant	Chrom	Pos	Ref	Alt	Descript
ScWN2R01G031500	nonsynonymous	GWHASIY00000002	24006783	G	A	ScWN2R01G031500	--	-//-/;
ScWN2R01G479200	nonsynonymous	GWHASIY00000002	929104769	C	G	ScWN2R01G479200	--	gnl|BL_ORD_ID|391151 sp|A4IJ27|ROGF3_ARATH Rop guanine nucleotide exchange factor 3 OS=Arabidopsis thaliana OX=3702 GN=ROPGEF3 PE=2 SV=1//6.80826e-150/;
ScWN3R01G177500	nonsynonymous	GWHASIY00000003	202370748	G	T	ScWN3R01G177500	--	gnl|BL_ORD_ID|271747 sp|Q5VRW2|NOH1_ORYSJ Transcription factor NIGTH1 OS=Oryza sativa subsp. japonica OX=39947 GN=NHO1 PE=1 SV=2//2.24296e-127/;
ScWN5R01G043000	nonsynonymous	GWHASIY00000005	40882305	G	T	ScWN5R01G043000	--	gnl|BL_ORD_ID|306797 sp|Q8H5D4|PLP3_ORYSJ Patatin-like protein 3 OS=Oryza sativa subsp. japonica OX=39947 GN=PLP3 PE=3 SV=1//4.25932e-44/;
ScWN5R01G126300	nonsynonymous	GWHASIY00000005	287805057	C	A	ScWN5R01G126300	--	gnl|BL_ORD_ID|137674 sp|Q8LLE5|FPP_SOLLC Filament-like plant protein (Fragment) OS=Solanum lycopersicum OX=4081 GN=FPP PE=1 SV=1//7.18502e-11/;
ScWN5R01G530700	nonsynonymous	GWHASIY00000005	863847069	G	A	ScWN5R01G530700	--	gnl|BL_ORD_ID|131219 sp|Q9SCZ4|FERON_ARATH Receptor-like protein kinase FERONIA OS=Arabidopsis thaliana OX=3702 GN=FER PE=1 SV=1//1.19616e-32/;
ScWN6R01G238700	nonsynonymous	GWHASIY00000006	604877094	C	A	ScWN6R01G238700	--	-//-/;
ScWN6R01G379800	nonsynonymous	GWHASIY00000006	776353311	C	G	ScWN6R01G379800	--	gnl|BL_ORD_ID|108015 sp|F4JH46|DTX34_ARATH Protein DETOXIFICATION 34 OS=Arabidopsis thaliana OX=3702 GN=DTX34 PE=2 SV=1//0/;
ScWN6R01G396400	nonsynonymous	GWHASIY00000006	794219074	G	A	ScWN6R01G396400	--	-//-/;
ScWN6R01G478100	nonsynonymous	GWHASIY00000006	882213763	C	G	ScWN6R01G478100	--	gnl|BL_ORD_ID|245398 sp|Q7X7A4|MOF_ORYSJ MEIOTIC F-BOX protein MOF OS=Oryza sativa subsp. japonica OX=39947 GN=MOF PE=1 SV=2//6.46262e-23/;
ScWN7R01G304400	nonsynonymous	GWHASIY00000007	627731665	G	A	ScWN7R01G304400	--	gnl|BL_ORD_ID|426894 sp|Q9JLI8|SART3_MOUSE Squamous cell carcinoma antigen recognized by T-cells 3 OS=Mus musculus OX=10090 GN=Sart3 PE=1 SV=1//3.98932e-92/;
ScWN7R01G447500	nonsynonymous	GWHASIY00000007	876458473	A	G	ScWN7R01G447500	--	gnl|BL_ORD_ID|78538 sp|Q93YN1|CRPK1_ARATH Cold-responsive protein kinase 1 OS=Arabidopsis thaliana OX=3702 GN=CRPK1 PE=1 SV=1//4.66611e-144/;
ScWNUn01G055700	nonsynonymous	GWHASIY00000008	164638490	C	T	ScWNUn01G055700	--	gnl|BL_ORD_ID|326075 sp|Q0WP01|PTR9_ARATH Protein NRT1/ PTR FAMILY 5.10 OS=Arabidopsis thaliana OX=3702 GN=NPF5.10 PE=2 SV=1//1.2265e-113/;
ScWN1R01G088300	upstream	GWHASIY00000001	85604265	G	A	ScWN1R01G088300	--	gnl|BL_ORD_ID|435562 sp|Q9FKD9|SINL6_ARATH Putative E3 ubiquitin-protein ligase SINA-like 6 OS=Arabidopsis thaliana OX=3702 GN=At5g37870 PE=3 SV=1//3.23206e-27/;
ScWN1R01G282400	upstream	GWHASIY00000001	566814037	A	G	ScWN1R01G282400	--	-//-/;
ScWN1R01G337700	UTR5	GWHASIY00000001	666966962	T	C	ScWN1R01G337700	--	gnl|BL_ORD_ID|386366 sp|Q6GPV5|RN181_XENLA E3 ubiquitin-protein ligase RNF181 OS=Xenopus laevis OX=8355 GN=rnf181 PE=2 SV=1//2.68837e-12/;
ScWN1R01G352800	UTR3	GWHASIY00000001	689048710	G	C	ScWN1R01G352800	--	gnl|BL_ORD_ID|311880 sp|Q5XEY7|PP309_ARATH Pentatricopeptide repeat-containing protein At4g14170 OS=Arabidopsis thaliana OX=3702 GN=PCMP-E17 PE=2 SV=2//1.03729e-111/;
ScWN2R01G027600	UTR3	GWHASIY00000002	20949471	A	G	ScWN2R01G027600	--	-//-/;
ScWN2R01G029400	upstream	GWHASIY00000002	23276659	G	A	ScWN2R01G029400	--	-//-/;
ScWN2R01G116900	upstream	GWHASIY00000002	130332954	C	T	ScWN2R01G116900	--	-//-/;
ScWN2R01G121100	upstream	GWHASIY00000002	136004888	G	A	ScWN2R01G121100	--	-//-/;
ScWN2R01G223300	upstream	GWHASIY00000002	302180988	T	A	ScWN2R01G223300	--	gnl|BL_ORD_ID|291255 sp|Q43210|PALY_WHEAT Phenylalanine ammonia-lyase OS=Triticum aestivum OX=4565 GN=PAL PE=3 SV=1//0/;
ScWN2R01G320500	upstream	GWHASIY00000002	665760865	G	C	ScWN2R01G320500	--	gnl|BL_ORD_ID|556721 sp|Q56WL5|ZPR4_ARATH Protein LITTLE ZIPPER 4 OS=Arabidopsis thaliana OX=3702 GN=ZPR4 PE=1 SV=1//3.40245e-07/;
ScWN2R01G320500	upstream	GWHASIY00000002	665760866	C	A	ScWN2R01G320500	--	gnl|BL_ORD_ID|556721 sp|Q56WL5|ZPR4_ARATH Protein LITTLE ZIPPER 4 OS=Arabidopsis thaliana OX=3702 GN=ZPR4 PE=1 SV=1//3.40245e-07/;
ScWN2R01G357400	upstream	GWHASIY00000002	727812607	G	A	ScWN2R01G357400	--	gnl|BL_ORD_ID|142745 sp|Q66HG4|GALM_RAT Aldose 1-epimerase OS=Rattus norvegicus OX=10116 GN=Galm PE=1 SV=1//5.4771e-76/;
ScWN2R01G427900	UTR5	GWHASIY00000002	839353556	T	C	ScWN2R01G427900	--	gnl|BL_ORD_ID|348534 sp|Q6H7S2|RH8_ORYSJ DEAD-box ATP-dependent RNA helicase 8 OS=Oryza sativa subsp. japonica OX=39947 GN=Os02g0641800 PE=2 SV=2//0/;
ScWN2R01G471100	UTR3	GWHASIY00000002	913918210	C	A	ScWN2R01G471100	--	-//-/;
ScWN3R01G025900	upstream	GWHASIY00000003	19817968	A	T	ScWN3R01G025900	--	-//-/;
ScWN3R01G194400	upstream	GWHASIY00000003	232085437	C	T	ScWN3R01G194400	--	gnl|BL_ORD_ID|43139 sp|Q9S7Y1|BH030_ARATH Transcription factor bHLH30 OS=Arabidopsis thaliana OX=3702 GN=BHLH30 PE=1 SV=1//1.99349e-22/;
ScWN3R01G194400	upstream	GWHASIY00000003	232085442	G	A	ScWN3R01G194400	--	gnl|BL_ORD_ID|43139 sp|Q9S7Y1|BH030_ARATH Transcription factor bHLH30 OS=Arabidopsis thaliana OX=3702 GN=BHLH30 PE=1 SV=1//1.99349e-22/;
ScWN4R01G013200	upstream	GWHASIY00000004	13473517	G	A	ScWN4R01G013200	--	gnl|BL_ORD_ID|14679 sp|Q9LS46|ALMT9_ARATH Aluminum-activated malate transporter 9 OS=Arabidopsis thaliana OX=3702 GN=ALMT9 PE=2 SV=1//5.187e-179/;
ScWN4R01G269600	upstream	GWHASIY00000004	622165239	T	C	ScWN4R01G269600	--	gnl|BL_ORD_ID|99941 sp|Q9FMX6|DJC76_ARATH Chaperone protein dnaJ C76, chloroplastic OS=Arabidopsis thaliana OX=3702 GN=DJC76 PE=2 SV=1//6.20099e-40/;
ScWN4R01G269500	downstream	GWHASIY00000004	622165239	T	C	ScWN4R01G269500	--	gnl|BL_ORD_ID|165083 sp|Q8LPT9|GWD1_CITRE Alpha-glucan water dikinase, chloroplastic OS=Citrus reticulata OX=85571 GN=R1 PE=2 SV=1//0/;
ScWN4R01G395700	UTR5	GWHASIY00000004	804300519	C	G	ScWN4R01G395700	--	gnl|BL_ORD_ID|3843 sp|Q9LYS2|AB10C_ARATH ABC transporter C family member 10 OS=Arabidopsis thaliana OX=3702 GN=ABCC10 PE=2 SV=2//0/;
ScWN4R01G581900	upstream	GWHASIY00000004	989695958	C	T	ScWN4R01G581900	--	-//-/;
ScWN4R01G604500	upstream	GWHASIY00000004	1014066099	G	C	ScWN4R01G604500	--	-//-/;
ScWN5R01G051400	UTR3	GWHASIY00000005	52070269	T	A	ScWN5R01G051400	--	gnl|BL_ORD_ID|165984 sp|P27807|H2B1_WHEAT Histone H2B.1 OS=Triticum aestivum OX=4565 PE=1 SV=3//2.44206e-51/;
ScWN5R01G053600	upstream	GWHASIY00000005	55673891	T	C	ScWN5R01G053600	--	gnl|BL_ORD_ID|165746 sp|P02277|H2A3_WHEAT Histone H2A.2.2 OS=Triticum aestivum OX=4565 PE=1 SV=1//4.54228e-46/;
ScWN5R01G073700	UTR3	GWHASIY00000005	95528869	G	A	ScWN5R01G073700	--	gnl|BL_ORD_ID|48817 sp|Q9LHA1|C8D11_ARATH Cytochrome P450 81D11 OS=Arabidopsis thaliana OX=3702 GN=CYP81D11 PE=2 SV=1//9.78737e-88/;
ScWN5R01G127800	upstream	GWHASIY00000005	295688736	C	T	ScWN5R01G127800	--	gnl|BL_ORD_ID|377897 sp|P35684|RL3_ORYSJ 60S ribosomal protein L3 OS=Oryza sativa subsp. japonica OX=39947 GN=RPL3 PE=2 SV=2//0/;
ScWN5R01G131800	upstream	GWHASIY00000005	313769932	A	G	ScWN5R01G131800	--	-//-/;
ScWN5R01G214400	UTR5	GWHASIY00000005	481413505	T	C	ScWN5R01G214400	--	gnl|BL_ORD_ID|178021 sp|Q9FYS5|HMGYA_MAIZE HMG-Y-related protein A OS=Zea mays OX=4577 GN=HMGIY2 PE=1 SV=1//3.44418e-35/;
ScWN5R01G223800	upstream	GWHASIY00000005	495567712	C	A	ScWN5R01G223800	--	-//-/;
ScWN5R01G265500	upstream	GWHASIY00000005	556551455	G	A	ScWN5R01G265500	--	gnl|BL_ORD_ID|324661 sp|Q8BGC4|PTGR3_MOUSE Prostaglandin reductase-3 OS=Mus musculus OX=10090 GN=Zadh2 PE=1 SV=1//2.76485e-88/;
ScWN5R01G367700	upstream	GWHASIY00000005	679042006	G	A	ScWN5R01G367700	--	-//-/;
ScWN5R01G446400	UTR3	GWHASIY00000005	775112512	A	G	ScWN5R01G446400	--	gnl|BL_ORD_ID|318260 sp|Q9LSU1|PSA5_ORYSJ Proteasome subunit alpha type-5 OS=Oryza sativa subsp. japonica OX=39947 GN=PAE1 PE=2 SV=1//4.00289e-162/;
ScWN5R01G476900	upstream	GWHASIY00000005	804807488	T	A	ScWN5R01G476900	--	gnl|BL_ORD_ID|32007 sp|Q9FG21|ATL71_ARATH Putative RING-H2 finger protein ATL71 OS=Arabidopsis thaliana OX=3702 GN=ATL71 PE=3 SV=1//1.85772e-21/;
ScWN5R01G517200	upstream	GWHASIY00000005	843058843	G	C	ScWN5R01G517200	--	-//-/;
ScWN5R01G559300	upstream	GWHASIY00000005	892819052	T	C	ScWN5R01G559300	--	gnl|BL_ORD_ID|124041 sp|Q10S70|EXLA1_ORYSJ Expansin-like A1 OS=Oryza sativa subsp. japonica OX=39947 GN=EXLA1 PE=2 SV=1//2.46771e-116/;
ScWN6R01G164800	upstream	GWHASIY00000006	475540399	C	T	ScWN6R01G164800	--	gnl|BL_ORD_ID|8457 sp|O49285|ACR3_ARATH ACT domain-containing protein ACR3 OS=Arabidopsis thaliana OX=3702 GN=ACR3 PE=2 SV=1//7.08184e-20/;
ScWN6R01G175500	upstream	GWHASIY00000006	491058061	C	G	ScWN6R01G175500	--	gnl|BL_ORD_ID|528579 sp|Q9SD53|Y3720_ARATH UPF0481 protein At3g47200 OS=Arabidopsis thaliana OX=3702 GN=At3g47200 PE=2 SV=1//1.60403e-44/;
ScWN6R01G189500	upstream	GWHASIY00000006	516704824	C	T	ScWN6R01G189500	--	gnl|BL_ORD_ID|478425 sp|Q75WV3|TPP1_ORYSJ Probable trehalose-phosphate phosphatase 1 OS=Oryza sativa subsp. japonica OX=39947 GN=TPP1 PE=1 SV=1//0/;
ScWN6R01G334000	UTR5	GWHASIY00000006	735780229	T	A	ScWN6R01G334000	--	-//-/;
ScWN6R01G423600	upstream	GWHASIY00000006	830872839	C	T	ScWN6R01G423600	--	-//-/;
ScWN6R01G540200	UTR3	GWHASIY00000006	944117502	G	A	ScWN6R01G540200	--	gnl|BL_ORD_ID|250459 sp|Q9H867|MT21D_HUMAN Protein-lysine methyltransferase METTL21D OS=Homo sapiens OX=9606 GN=VCPKMT PE=1 SV=2//3.0794e-16/;
ScWN7R01G041700	upstream	GWHASIY00000007	27567594	A	G	ScWN7R01G041700	--	gnl|BL_ORD_ID|148234 sp|Q9STM6|GDL57_ARATH GDSL esterase/lipase At3g48460 OS=Arabidopsis thaliana OX=3702 GN=At3g48460 PE=2 SV=1//7.7904e-112/;
ScWN7R01G113100	UTR3	GWHASIY00000007	106240324	G	A	ScWN7R01G113100	--	gnl|BL_ORD_ID|237573 sp|Q13QH4|MHPC_PARXL 2-hydroxy-6-oxononadienedioate/2-hydroxy-6-oxononatrienedioate hydrolase OS=Paraburkholderia xenovorans (strain LB400) OX=266265 GN=mhpC PE=3 SV=1//5.21849e-06/;
ScWN7R01G175200	UTR5	GWHASIY00000007	199734036	T	C	ScWN7R01G175200	--	gnl|BL_ORD_ID|299389 sp|Q9FG34|PER54_ARATH Peroxidase 54 OS=Arabidopsis thaliana OX=3702 GN=PER54 PE=2 SV=1//9.24713e-110/;
ScWN7R01G178400	upstream	GWHASIY00000007	205488809	T	A	ScWN7R01G178400	--	gnl|BL_ORD_ID|512106 sp|Q38909|XTH28_ARATH Probable xyloglucan endotransglucosylase/hydrolase protein 28 OS=Arabidopsis thaliana OX=3702 GN=XTH28 PE=2 SV=1//3.80409e-123/;
ScWN7R01G178400	upstream	GWHASIY00000007	205488861	C	T	ScWN7R01G178400	--	gnl|BL_ORD_ID|512106 sp|Q38909|XTH28_ARATH Probable xyloglucan endotransglucosylase/hydrolase protein 28 OS=Arabidopsis thaliana OX=3702 GN=XTH28 PE=2 SV=1//3.80409e-123/;
ScWN7R01G197200	upstream	GWHASIY00000007	243416079	T	C	ScWN7R01G197200	--	gnl|BL_ORD_ID|130464 sp|C0LGF4|FEI1_ARATH LRR receptor-like serine/threonine-protein kinase FEI 1 OS=Arabidopsis thaliana OX=3702 GN=FEI1 PE=1 SV=1//0/;
ScWN7R01G346500	upstream	GWHASIY00000007	705469398	C	T	ScWN7R01G346500	--	gnl|BL_ORD_ID|311833 sp|Q9ZVQ8|PP2B8_ARATH Putative F-box protein PP2-B8 OS=Arabidopsis thaliana OX=3702 GN=PP2B8 PE=4 SV=1//1.11487e-51/;
ScWN7R01G470900	upstream	GWHASIY00000007	913136694	C	T	ScWN7R01G470900	--	gnl|BL_ORD_ID|69202 sp|Q3T0Q6|CNBP_BOVIN Cellular nucleic acid-binding protein OS=Bos taurus OX=9913 GN=CNBP PE=2 SV=1//8.61755e-09/;
