# Supplementary material for: Gene mapping and development of molecular markers for thousand-grain weight in rye based on bulked segregant analysis
Source: PeerJ. 2026 Feb 12;14:e20811. doi: 10.7717/peerj.20811 (PMC12906707; doi:10.7717/peerj.20811)
Supplement: Supplemental Information 1 [file peerj-14-20811-s001.zip › Supplementary 1/candidate/SNP_can95.bed.xls]

GWHASIY00000001	335197001	335199000
GWHASIY00000001	349326001	349706000
GWHASIY00000001	357658001	357852000
GWHASIY00000003	685242001	685255000
GWHASIY00000004	313824001	314483000
GWHASIY00000004	729625001	729626000
GWHASIY00000005	68480001	68485000
GWHASIY00000008	181169001	181571000
GWHASIY00000008	331785001	331844000
GWHASIY00000008	417453001	417855000
