# Supplementary material for: Gene mapping and development of molecular markers for thousand-grain weight in rye based on bulked segregant analysis
Source: PeerJ. 2026 Feb 12;14:e20811. doi: 10.7717/peerj.20811 (PMC12906707; doi:10.7717/peerj.20811)
Supplement: Supplemental Information 1 [file peerj-14-20811-s001.zip › Supplementary 1/src/css/style.css]

html, body, div, ul {
	margin: 0;
	padding: 2;
}

body {
    color: #000000;


}

#content {
	width: 400px;
	margin: 40px auto 0 auto;
	padding: 0 60px 30px 60px;
	border: solid 0px #cbcbcb;

	-moz-box-shadow: 0px 0px 10px #1407cc;
	-webkit-box-shadow: 0px 0px 10px #cbcbcb;
}

h1 {
	margin: 30px 0 15px 0;
	font-size: 30px;
	font-weight: bold;
	font-family: Arial;
}

h1 span {
	font-size: 50%;
	letter-spacing: -0.05em;
}

hr {
	border: none;
	height: 1px; line-height: 1px;
	background: rgb(6, 109, 177);
	margin-bottom: 20px;
	padding: 0;
}

p {
	margin: 0;
	padding: 7px 0;
}

a {
	outline: none;
}

a img {
	border: none;

}

a img.last {
	margin-right: 0;	
}

ul {
	margin-bottom: 24px;
	padding-left: 30px;
}
