# Supplementary material for: Gene mapping and development of molecular markers for thousand-grain weight in rye based on bulked segregant analysis
Source: PeerJ. 2026 Feb 12;14:e20811. doi: 10.7717/peerj.20811 (PMC12906707; doi:10.7717/peerj.20811)
Supplement: Supplemental Information 2 [file peerj-14-20811-s002.txt]

>ScWN7R01G304400.1
ATGGCGACGCCCATGGAAGAGGACCGGCTGGAGGCGGCGGCGGCGCCGCCCGCGGACGTC
GCCGGAGGAGGCGCGGAAGACGGGGAGAAGCCCGACGCGGCGCCCATGGAATCGGACTCC
GACTCTTCGGACTCCGACGACGAAGGGGACGCCGGCGACGAGCTCCGCATCCAGGCCCTG
GAGCGCGCCCTCCTGGAGCAGCCTCTCGACTACGAATCCCACGTTCAGCTCGTACAATGC
TTGAGAAAATCCGGGAATATCGAGAAGCTTCGTGCTGCAAGGGAGGAGATGAACAAGTAC
TTCCCTCTCACACCGAAGATGTGGCAGGATTGGGCAAATGATGAAATTTCATTGAGCTCT
GGTCGTGGATCTTTTGATGATATTGAAAAACTCTATGAACGTGGAGTGCAAGAATATCTG
AGTATTAAGTCATGGCGGGATTACCTTGATTATGTTGAAGAGCATGATCAGTCAGTGTCT
CAATGTTCGCAATCAGGGCTCTCAAAAATGAGGGATCTGTATGAGCGTGCAATCACGGCA
GGGGGTCTGCACGTGACTGAAGGCAGCAAACTATGGGAAGCCTACAGGGAATATGAGATG
GCTATTTTGACCATAAGTGATGGTAATGATGAGGAGAAGGCAAAACAGGTTCAACGTGTA
CGCGCTCTGTTCCACCGCCAGTTATCTGTGCCTTTGGCTGACATTGAGTCAACACTTGCT
GCGTATAAGAGTTGGGAAGCTGAAGAAGGCAATACAAGGGACCCAGATTCCCAGATTGAT
GATGTTCCCCCAAATGTTTTATCTGCTTACAAAAAGGCCAGCGAGATGTACAATGCACGG
AAGCAGTACGAGGATGAACTAAACGACGCGGCTGAATCTGAGGCTAACAAACTACAAGTG
TTCCTGAAATACATAAAATTTGAGGAGTCTTTTGGTGACCCTGCTCGTGTCCAAGTTTTA
TACGAACGGGCCGTGTCAGAGCTTCCCGTCTCAAGTGATCTATGGATGGGATACACGAGT
TACCTGGACAGAACCCTAAAGGTACCTGCTATACTAAAAAGTGTTTACCACAGAGCGACG
AGAAATTGTACATGGGTTAGTGCCCTATGGGTCCACTACTTGCTGTCTTTGGAGCGCATT
CGCGCATCTGAAGACGAACTGCGACATGTCTTTGAGCTAGCCATTCAATGTTCTTTTCCA
AGCATGAACGAGTACCTCAATATTTATCTTACTCGAGTTGATAGTTTAAGACGGAGAATG
CCAACTGGCTTGGATTTCGAACTGATTAGGCAGACATTCGTGGGTGCTGCTGAGTTTCTC
TCACCACAACTAGGAATTGAGGAGCTATTACTCTTGCATGCATACTGGGCCAAATTAGAG
TGTAATATTGGCAAAGATATAGCTGCAGCACGTGCAGTTTGGGAAAATGCTCTCAAGAGA
AGTGGGTCTGTTTTGGAGGTTTGGCAGCGTTATATTTCAATGGAGATAGAAATGGGGCAT
ACTCATGAGGCAAGATCACTTTACAAGCGTTGTTATAGCAAAAAATTTGCTGGGTCTGGG
TCAGAGGCTGTATGTCATGCGTGGATAAGATTTGAAAGGGAGCATGGCACCTTGGATGAT
TATGACCTTGCTATGAAAAAGGTCACCCCTCGGTTGAAGGAGCTTATAATGTTCAAGGCT
CAGCAGGAGGCTAAATCAGACCCATCCTCAGCCCCCAAAGAAACTTCTTATGCAAATGAT
TCCTCTCAGAAAAGAAAGCCAAGTAAAATGACAAGTAAAGTGCAGCCTCCTGCTAAAAAA
AGGAAAGATAATCCACCTAAAAACACCGTGTCATCAGATGACCACAGATCGAAGGAACAA
ACCACAGGCAGTCATCTTCAAGAAGCTGGAGTGGTCAGTAGGGGGAAGACCGAGGCGCCT
GTGGAAATGAAAGTTGAGGGTGACAGCAAAGGAGGAAATACAAGTTCAAATCAACCGAAG
CCGTACTTCTACAGTGACAAATGCACTGCCTACATGTCAAATATAGACTTGAAAGCAACT
GAGCTGCACATCCGTGGTTTCTTTTCTGACATTGGTGGCGTGGTAGACATAAGGTTATTG
AGGGACCGATCAACGAAAAAATCAAGGGGGTTGGCGTATGTGGACTTTTCAGACAAGGAT
CATCTTGAGGCCGCCATTAGAAAAAACAAACAAAAGTTGCTCAGTAAGAAAGTAAGTATT
GCTCCTTCAGATCCAAGCAAGAGTAAGAAGAACCGTGAAGCAGGCACATCCTCCAAAGAT
AAACTGCCTTCGGGAGGTGATCATGGTGAAAAAGCGCCAGTCGACGGTACTTCAGAGAAG
GAGATGCCCAAAGGTTCGACGAAAATCACAGGCAAGAACACATTATTTGCGCCGCGGGCT
TTGGTCAAACCACTTGGATGGAACAAGAAAGATGAGAAACCAGATGCTGCTGCGGAAGAG
CTCAAGTCGAATGATGAGTTCAGAAATCTGTTGCTTAAGAAGTGA
>ScWN3R01G177500.1		
ATGGATTCCTCGCCGTCTGACCTAACCCTAGACTACACGCCCAACGGCAACGGCGGGGCG
GCTGCCGGCGGCGGCTACCCAAAGCAGGCGTCGCCGGTCGTGGACCACCACCATCATCTC
TCGGCGGAGCAGGCGACGACGCAGAAGCTGCAGGAGTTCCTGGCCCGCCTCGACGACGAG
CGGCTCAAGATCGACGCCTTCAAGCGCGAGCTCCCGCTCTGCATGCAGCTCCTCAACCAA
GCTATGGAGGCGTACAGGCAGCAGCTGGAGGCGTGCCAGATGGGGAGCCATGGCGGCGCG
GCGGCGAGGGCGCCGCTGGTGCTCGAGGAGTTCATACCGCTGAAGAACATCGGGATCGAC
GCGGCGGAGAAGGCGGCCGGGAACGCGCCGTCGGAGAAGGCGAGCTGGATGGTGTCGGCG
CAGCTGTGGAACGGGCCGGCTGCGGGGGACGCGGCGGCCAAGGGCCCGCAGACTCCCAAG
GAGCGCTCAGAGCACCCGCTGGACACGAGCCCCATGCTCGGCGGGCTCGACGGCGGCGGT
GGCAACGGCGTCGGCGCCTTCCTCCCGTTCACCAAGGAAAAGTCCTGTATGGCGGAGAGC
GCGGCGCTGCCGGAGCTCGGGCTCGCGCCCGCGGAGAAGGACCGGGAGGCTGACAGAAAG
CCGTACCACGACGACGGCGGCAGCAACGGCAGTGTAGTCTCTCGGAGAGACGTCGGTGCA
CCACCGACGTCGACCGCGCCGGAAGGGCAGTCGGTGCCGCCGCCTCCGCAGACGAACCGG
AAGGCTCGGCGGTGCTGGTCGCCGGAGCTGCACCGCCGCTTCGTCAATGCACTCCAAATC
CTGGGCGGCGCTCAAGTGGCGACCCCGAAGCAGATCCGAGAGCTCATGAAGGTGGATGGA
TTGACCAATGATGAGGTGAAAAGTCATCTCCAGAAGTACAGGTTGCACACGCGACGGCCG
ATGCCGGCGCCGTCGGCGCCGCCTGCGGGGGCGCCGCAGCTGGTGGTTCTCGGGGGCATT
TGGATGCCCCCGGACTACGCGGGGCAGGGGGCGGGACCCACGGCTATCTACGGGGCGCAC
CCGGCGACGCAGGCGCACTACACGGCGGCGGTGTCGGCCCAGGAGTACTACCAGAACGCC
GCCGTGGCCGCGCACCACGGCCACCACATGCAGCACCACCCGGCGGCCTCCATGGTGCAC
CACCGCGCGGTGGCGCCCCCACCGCCTCCGCCACCGCATAGCGCCTACAAGGTGCACCCA
GTGTCCGCAGCAGGCTCCCAGGGGTCGTCGGAGGGCCGGCGCAGCAGCGGCGGCGGCAGG
GAGAGGTCGGAGAGCATCGAGGAGGAGGGCGACGAGCGCGAGGACGAGGATGAGGAGGAG
GACGACGGCATGGCGGGGAACCGCGACGCCGAGCAGATCAACTACTAA
>ScWN6R01G478100.1		
ATGGACGAGCCCAAGTGTGCACGCCTCTGCGGCATCAGTGCTGAGCTTTCTATGGACCGG
CTGAGCGTTCTGCCGGACGACATACTGCACGCCGTCCTTTCACGCCTCAAGGCCCGGCAG
GTGGTGCGGATGTGCGTGCTGTCTACGAGGTGGAGGCACCTCTGGCGCTCCGTGCCATGC
CTCCACATCGACCAGCGGGAGTTCTATGCCGTGGCAGGGGCCACCGACGGTTCCCTGGTC
GAGCGGCAGAGGTTCAAGAACTTTGCCCACGTCCTGCTGCACCGCCACGACGTCGCGCTC
CTAGAAGAGTTCCGGCTGCTCGTAAGCACCAGTAGCTTTATGGGCCGGCATGCTTACAGT
TGGGTACGCCGCGGCATTTGTCAAGATGAGACATGGCCATCCCGGCTCAAAAAGCTGCAT
CTTACCAACGTGTTTTTGGATGGTTATTTCGCGAGGCACATCAGCTCGCGGTGCCCTGCT
CTGGAGGACGTGCACCTAGAAAACTGCAGCTACTTGCTCACCGAGGATACTAGTGTCACC
TTCTCCTCACTGAAGAAATTGGTTATCATTGGTTTCCGCCAAGTGGAAGACGATTCCTTC
GGGTTGTTTTTGGAGGCTCCTGCTCTTGCTTCCCTCGGTCTGGCAGGGCATTATAATCGG
ATCTGCGGTGGTTGGCCGCAAGATTGCATGCCATCTCTTGTTGATGCATCGATACGACTG
ACTGTGAGCAAGGAGTTCAATTACAACAACAATGAAGAAAACAACCCGATTGAGATGCAA
TTGTCTTTGCTCGACGAGCTTTTCAATGTCACGAGTTTACATTTGTCTCGTTTTGGTGTC
ATGTTTCTTGTCCTTGGTTATGATGAAGGTCTGTATTTTCCTGAGTTCAAAAACCTCAAG
ATGCTATCCCTGGTCGAGTGCGATATCAGCGATGACTTCCTCACGCTGGAGCATTTCCTG
CGGAACTCGGCTAATCTGGAGAAGCTCACTTTGCGCTGTTGCAAGCTCTTGGATCCCAGA
CCTAGAAGATCTAGAAAGGAGATAATGGAAAAAGCTCATTCATATTCCCAGGACATGGTG
AGTGTTGAGTGCAAGAACCTCAGGCTCACTGAAATCATATACCAGGATGATGATGATAGC
ACTCACCTACTGGTCAAGTTTTTGTTGGGCATGTCGAAGAATATGCCAAACAATAAGATC
GAGATCACTAAAGTCAATTAG
>ScWN2R01G320500.1		
ATGGACAGGCTCAACGCCAAGCTGTACATGCAGAACTGCTACATCCTCAAGGAGAACGAA
CGGCTGCGCAAGAAGGCCCAGCTGCTGAACCAGGAGAACCAGGCCCTGCTCACCGAGCTC
AAGCAGCGCCTCGCCAAGACCGCGGCCGGCAAGGCCACCGGCAACGGCAACGGCAACGCC
GCTGCTGGCGCCCGCGCGCCACTTCCTGATCTCAATGCGGCTCCACCGGCACACGACAAG
GCGGCACCCAAGTCCAAGAAGACTGCCGCAAACTGA
>ScWN7R01G178400.1		
ATGGCGTGTCGCCTCCTCTTGGTCGTCCTCCTGGCGTCGTCCTCTTGGGTTGCATCGTCC
GCCGGCGCCGCGGACGAGGTTATGGTCCCCCGCCCGGCGGCGGCGGCGCTCACCTTCGGG
GAGGGCTACACCCAGCTGTTCGGCGACTCCAACCTCAGGCTCCACGGCGACGGCAAGCGG
GTCCACATCTCCCTCGACGAGAGGACAGGCGCCGGGTTCGCGTCCCAGGGCGCGTACCTC
CACGGCCTCTTCAGCGCCAGCATCAAGCTGCCCTCCGACTACGCCGCCGGCGTCGTCGTC
GCCTTCTACATGTCCAACGGCGACGTGTACGAGAAGACGCACGACGAGCTGGACTTCGAG
TTCCTGGGGAACGTCAAGGGGAAGGAGTGGAGGGTGCAGACCAACGTGTACGGCGACGGC
AGCACGGCGGTCGGCCGGGAGGAGCGGTACGGCCTCTGGTTCGACCCCACCCAAGACTTC
CACCGCTACGCCATCCTCTGGACCAATCGCACCATCGTGTTCTACGTGGACGGGACGCCG
ATCAGGGAGGTGGTGAGGAGCGAGGCGATGGGGGCGCAGTTCCCGTCCAAGCCCATGTCG
CTCTACGCCACCATCTGGGACGGCTCCAGCTGGGCCACCTCGGGCGGCCGCTACAAGGTG
GACTACAAGTACGCGCCCTACGTCGCCGAGTTCACCGACCTCGAGCTCCACGGCTGCGAC
CAGCCGGCGTCGTGCGAGCCGGAGGGCCGCAGCGTGATGCCGTCCAGGCAGCGGGCGGCG
ATGGAGAGGGTCCGGGCGCGGTACATGACGTACGGGTACTGCTACGACCGCGCGCGGTAC
CCGGCGCCGCTGCCGGAGTGCAGGGTGGGCGCCGAGGCGGCCATGTACCTCCCGTCGGGC
GAGGCCAGGTCGTCGGACCGGCGCGGCAGGCACGGCAAGCGCCACCGCCGTGCCGGCGCC
AGCAACTCCGCCCTCTGA
