# Supplementary material for: Gene mapping and development of molecular markers for thousand-grain weight in rye based on bulked segregant analysis
Source: PeerJ. 2026 Feb 12;14:e20811. doi: 10.7717/peerj.20811 (PMC12906707; doi:10.7717/peerj.20811)
Supplement: Supplemental Information 3 [file peerj-14-20811-s003.xlsx]

## Sheet: Sheet1
SNP	TransID	Variant	Chrom	Pos	Ref	Alt
1	ScWN3R01G378400	frameshift insertion	GWHASIY00000003	829661334	-	CT
2	ScWN1R01G275100	UTR5	GWHASIY00000001	557478497	T	-
3	ScWN1R01G329200	upstream	GWHASIY00000001	655671303	G	-
4	ScWN7R01G109900	upstream	GWHASIY00000007	100282535	C	-
5	ScWN7R01G340800	upstream	GWHASIY00000007	696763139	A	-
6	ScWN2R01G031500	nonsynonymous	GWHASIY00000002	24006783	G	A
7	ScWN2R01G479200	nonsynonymous	GWHASIY00000002	929104769	C	G
8	ScWN3R01G177500	nonsynonymous	GWHASIY00000003	202370748	G	T
9	ScWN5R01G043000	nonsynonymous	GWHASIY00000005	40882305	G	T
10	ScWN5R01G126300	nonsynonymous	GWHASIY00000005	287805057	C	A
11	ScWN5R01G530700	nonsynonymous	GWHASIY00000005	863847069	G	A
12	ScWN6R01G238700	nonsynonymous	GWHASIY00000006	604877094	C	A
13	ScWN6R01G379800	nonsynonymous	GWHASIY00000006	776353311	C	G
14	ScWN6R01G396400	nonsynonymous	GWHASIY00000006	794219074	G	A
15	ScWN6R01G478100	nonsynonymous	GWHASIY00000006	882213763	C	G
16	ScWN7R01G304400	nonsynonymous	GWHASIY00000007	627731665	G	A
17	ScWN7R01G447500	nonsynonymous	GWHASIY00000007	876458473	A	G
18	ScWNUn01G055700	nonsynonymous	GWHASIY00000008	164638490	C	T
19	ScWN1R01G088300	upstream	GWHASIY00000001	85604265	G	A
20	ScWN1R01G282400	upstream	GWHASIY00000001	566814037	A	G
21	ScWN2R01G029400	upstream	GWHASIY00000002	23276659	G	A
22	ScWN2R01G116900	upstream	GWHASIY00000002	130332954	C	T
23	ScWN2R01G121100	upstream	GWHASIY00000002	136004888	G	A
24	ScWN2R01G223300	upstream	GWHASIY00000002	302180988	T	A
25	ScWN2R01G320500	upstream	GWHASIY00000002	665760865	G	C
26	ScWN2R01G320500	upstream	GWHASIY00000002	665760866	C	A
27	ScWN2R01G357400	upstream	GWHASIY00000002	727812607	G	A
28	ScWN3R01G025900	upstream	GWHASIY00000003	19817968	A	T
29	ScWN3R01G194400	upstream	GWHASIY00000003	232085437	C	T
30	ScWN3R01G194400	upstream	GWHASIY00000003	232085442	G	A
31	ScWN4R01G013200	upstream	GWHASIY00000004	13473517	G	A
32	ScWN4R01G269600	upstream	GWHASIY00000004	622165239	T	C
33	ScWN4R01G581900	upstream	GWHASIY00000004	989695958	C	T
34	ScWN4R01G604500	upstream	GWHASIY00000004	1014066099	G	C
35	ScWN5R01G053600	upstream	GWHASIY00000005	55673891	T	C
36	ScWN5R01G127800	upstream	GWHASIY00000005	295688736	C	T
37	ScWN5R01G131800	upstream	GWHASIY00000005	313769932	A	G
38	ScWN5R01G223800	upstream	GWHASIY00000005	495567712	C	A
39	ScWN5R01G265500	upstream	GWHASIY00000005	556551455	G	A
40	ScWN5R01G367700	upstream	GWHASIY00000005	679042006	G	A
41	ScWN5R01G476900	upstream	GWHASIY00000005	804807488	T	A
42	ScWN5R01G517200	upstream	GWHASIY00000005	843058843	G	C
43	ScWN5R01G559300	upstream	GWHASIY00000005	892819052	T	C
44	ScWN6R01G164800	upstream	GWHASIY00000006	475540399	C	T
45	ScWN6R01G175500	upstream	GWHASIY00000006	491058061	C	G
46	ScWN6R01G189500	upstream	GWHASIY00000006	516704824	C	T
47	ScWN6R01G423600	upstream	GWHASIY00000006	830872839	C	T
48	ScWN7R01G041700	upstream	GWHASIY00000007	27567594	A	G
49	ScWN7R01G178400	upstream	GWHASIY00000007	205488809	T	A
50	ScWN7R01G178400	upstream	GWHASIY00000007	205488861	C	T
51	ScWN7R01G197200	upstream	GWHASIY00000007	243416079	T	C
52	ScWN7R01G346500	upstream	GWHASIY00000007	705469398	C	T
53	ScWN7R01G470900	upstream	GWHASIY00000007	913136694	C	T
54	ScWN4R01G269500	downstream	GWHASIY00000004	622165239	T	C
55	ScWN1R01G337700	UTR5	GWHASIY00000001	666966962	T	C
56	ScWN2R01G427900	UTR5	GWHASIY00000002	839353556	T	C
57	ScWN4R01G395700	UTR5	GWHASIY00000004	804300519	C	G
58	ScWN5R01G214400	UTR5	GWHASIY00000005	481413505	T	C
59	ScWN6R01G334000	UTR5	GWHASIY00000006	735780229	T	A
60	ScWN7R01G175200	UTR5	GWHASIY00000007	199734036	T	C
61	ScWN1R01G352800	UTR3	GWHASIY00000001	689048710	G	C
62	ScWN2R01G027600	UTR3	GWHASIY00000002	20949471	A	G
63	ScWN2R01G471100	UTR3	GWHASIY00000002	913918210	C	A
64	ScWN5R01G051400	UTR3	GWHASIY00000005	52070269	T	A
65	ScWN5R01G073700	UTR3	GWHASIY00000005	95528869	G	A
66	ScWN5R01G446400	UTR3	GWHASIY00000005	775112512	A	G
67	ScWN6R01G540200	UTR3	GWHASIY00000006	944117502	G	A
68	ScWN7R01G113100	UTR3	GWHASIY00000007	106240324	G	A
