# Supplementary material for: Gene mapping and development of molecular markers for thousand-grain weight in rye based on bulked segregant analysis
Source: PeerJ. 2026 Feb 12;14:e20811. doi: 10.7717/peerj.20811 (PMC12906707; doi:10.7717/peerj.20811)
Supplement: Supplemental Information 4 [file peerj-14-20811-s004.xlsx]

## Sheet: Sheet1
Plant number	Plant height /（cm)	Available tiller number / (ind)	Biological yield / (kg)	Plant yield /(kg)	Spike length / (cm)	Spike width / (cm)	Spike weight / (g)	Grain length / (cm)	Grain width / (cm)	Kernel number per spike / (ind)	Kernel weight per spike / (g)	Thousand-grain weight / (g)	Kernel number per spike / (ind)
A11	121	5	0.017	0.004	12.62	0.6	0.417	0.64	0.17	22.5	0.22425	9.96667	19.75
A10	82	5	0.023	0.004	9.44	0.64	0.6884	0.78	0.2	38.6	0.4688	12.1451	27.8
H13	170	25	0.105	0.024	14.96	0.65	1.0017	0.8	0.19	47.6667	0.609111	12.7786	35.8889
L11	110	8	0.025	0.004	12.3	0.61	0.5793	0.8	0.18	26.75	0.34525	12.9065	32
H8	120.5	4	0.026	0.011	10.7333	0.6	0.675	0.74	0.21	47	0.649	13.8085	31
C19	145	7	0.025	0.008	14.0333	0.77	1.177	0.8	0.22	44.5	0.6285	14.1236	34.3333
I13	148	9	0.062	0.012	12.3833	0.73	1.1868	0.85	0.19	51.8333	0.7335	14.1511	33.5
A3	74	4	0.013	0.006	9.875	0.75	0.7898	0.77	0.21	36.75	0.52525	14.2925	30.75
E6	132	7	0.024	0.008	11.825	0.7	1.086	0.85	0.2	54	0.781	14.463	33.75
K17	146	29	0.089	0.027	14.01	0.65	1.096	0.77	0.19	53.5	0.8191	15.3103	38.9
H14	134	16	0.058	0.017	11.76	0.8	1.1342	0.81	0.19	55.5	0.8635	15.5586	32.7
F17	162	16	0.083	0.022	13.88	0.7	1.2233	0.77	0.17	60.125	0.94325	15.6881	33.25
B8	133	10	0.036	0.011	10.7625	0.69	1.1211	0.76	0.24	54.5	0.873875	16.0344	32.375
E18	165	40	0.166	0.06	16.77	0.9	1.7303	0.87	0.25	66.6	1.0731	16.1126	41.2
F21	163	27	0.114	0.036	15.44	0.7	1.5775	0.83	0.21	73.3	1.1842	16.1555	41.9
A5	84	9	0.021	0.006	9.075	0.75	0.6219	0.8	0.22	28.375	0.459125	16.1806	22.625
D12	132	4	0.021	0.007	12.725	0.63	0.8308	0.8	0.22	42.6667	0.691333	16.2031	37
I7	160	24	0.073	0.025	13.29	0.65	1.3335	0.78	0.21	66.3	1.0862	16.3831	37.9
A4	114	4	0.008	0.003	8.75	0.65	0.772	0.81	0.21	35.75	0.586	16.3916	25.75
J18	157	17	0.064	0.019	12.97	0.71	1.224	0.8	0.21	59	0.976778	16.5556	35.7778
L8	155	28	0.092	0.034	13.1	0.83	1.3568	0.79	0.22	60.8	1.0318	16.9704	38.1
P20	135	31	0.088	0.043	11.82	0.85	1.7275	0.74	0.21	76.2	1.2957	17.0039	39.7
E16	147	39	0.122	0.044	13.42	0.72	1.3192	0.8	0.21	60	1.026	17.1	38.3
G19	165	28	0.094	0.03	14.37	0.72	1.2882	0.91	0.2	56.5	0.9677	17.1274	34
F22	142	19	0.066	0.019	12.3556	0.75	1.214	0.74	0.2	55.5556	0.953	17.154	33.1111
P18	118	8	0.029	0.011	10.5333	0.75	1.2908	0.74	0.2	60.8333	1.0505	17.2685	35.5
E11	162	32	0.116	0.042	14.54	0.74	1.56	0.8	0.21	70.2	1.2333	17.5684	40.4
J3	150	39	0.132	0.034	13.56	0.73	1.0548	0.72	0.2	45.1	0.7944	17.6142	33.6
I5	158	55	0.216	0.07	14.38	0.71	1.5058	0.79	0.2	64.6	1.1445	17.7167	41.7
L15	140	27	0.122	0.04	13.43	0.83	1.5321	0.83	0.2	64.4	1.1423	17.7376	38.6
N18	131	24	0.059	0.017	12.08	0.66	0.777	0.79	0.22	31.7	0.5677	17.9085	28.6
J2	157	38	0.146	0.056	13.4	0.76	1.7153	0.85	0.2	74.6	1.3361	17.9102	42.4
Q19	102	17	0.049	0.017	11.4	0.7	1.401	0.73	0.23	63.6667	1.14483	17.9817	40.3333
H17	172	22	0.087	0.023	13.9	0.66	1.357	0.96	0.18	56.5	1.0228	18.1027	38.8
B22	137	18	0.08	0.037	14.97	0.71	1.8099	0.83	0.18	79.6	1.4468	18.1759	42.5
A13	127	40	0.143	0.059	10.46	0.7	0.653	0.8	0.22	26.75	0.4865	18.1869	23.5
M7	150	29	0.127	0.039	13.5	0.73	1.6005	0.84	0.19	68.8	1.2561	18.2573	41
J7	143	35	0.141	0.031	11.37	0.75	1.195	0.75	0.21	56.1	1.0264	18.2959	34.5
L13	171	48	0.177	0.065	14.63	0.7	1.4968	0.89	0.2	65.7778	1.20656	18.3429	38.3333
K11	145	21	0.072	0.015	13.73	0.72	1.2726	0.91	0.22	49.3333	0.908111	18.4077	33.2222
F8	140	18	0.051	0.019	12.05	0.67	1.192	0.82	0.22	50.4	0.9283	18.4187	37.2
H16	156	15	0.054	0.017	12.31	0.7	1.1536	0.76	0.2	47.7	0.881	18.4696	31.6
L16	150	28	0.084	0.03	13.52	0.7	1.2787	0.79	0.21	55.1	1.0272	18.6425	36.3
K9	142	19	0.091	0.024	12.95	0.75	1.5152	0.87	0.23	63.2	1.1794	18.6614	39.2
F11	172	34	0.152	0.047	15.12	0.7	1.509	0.85	0.21	67.1	1.2533	18.6781	39.4
H18	152	49	0.188	0.077	14.49	0.7	1.6046	0.75	0.2	68.8	1.2882	18.7238	40.1
K10	152	24	0.101	0.022	12.69	0.69	1.1261	0.8	0.23	47.3333	0.893444	18.8756	34
A17	121	9	0.036	0.01	10.6	0.72	0.968	0.8	0.21	38.1667	0.723667	18.9607	28.6667
F23	173	50	0.163	0.063	14.91	0.78	1.6699	0.8	0.21	70	1.329	18.9857	39.7
A6	133	10	0.037	0.014	11.64	0.64	0.8681	0.86	0.22	38.8	0.7402	19.0773	26.6
M11	145	11	0.048	0.015	10.8889	0.73	0.984	0.84	0.2	39.3	0.7515	19.1221	27.1
Q16	97	4	0.013	0.003	12.45	0.73	1.0845	0.74	0.22	43	0.824	19.1628	34
B6	104	7	0.028	0.008	10.2	0.79	1.232	0.77	0.21	50.2	0.9636	19.1952	31
K8	171	49	0.156	0.057	14.12	0.71	1.3692	0.8	0.22	56.4444	1.08733	19.2638	38.4444
H11	151	17	0.072	0.026	13.96	0.69	1.7117	0.74	0.21	71.2	1.3729	19.2823	39.6
P14	137	40	0.109	0.048	12.73	0.77	1.6492	0.85	0.21	67.8	1.3092	19.3097	39.4
N13	155.5	28	0.133	0.052	13.79	0.72	1.7881	0.79	0.21	73.6	1.4236	19.3424	41.9
F6	175	31	0.124	0.035	14.05	0.68	1.2039	0.84	0.22	42.9	0.8318	19.3893	32.6
Q14	126	23	0.078	0.029	13.06	0.8	1.5862	0.86	0.22	63.5	1.2313	19.3906	36.8
N1	140	17	0.085	0.018	12.09	0.67	0.917	0.84	0.22	30.9	0.5996	19.4045	31
C26	174	34	0.149	0.057	15.28	0.8	1.6213	0.88	0.22	62.7778	1.22222	19.469	49
I9	156	28	0.135	0.037	13.3	0.72	1.3292	0.81	0.21	53	1.0327	19.4849	35.1
Q21	130	38	0.117	0.051	12.59	0.86	1.6369	0.8	0.22	66.6	1.2983	19.494	38.1
P8	132	21	0.086	0.031	11.97	0.74	1.265	0.74	0.25	50.9	0.9926	19.501	33.8
I22	157	38	0.125	0.052	13.82	0.88	1.6654	0.83	0.21	63.9	1.2469	19.5133	38.3
I12	135	21	0.08	0.023	10.7	0.71	0.8391	0.85	0.22	31.1111	0.607444	19.525	27.2222
G15	172	48	0.147	0.052	13.81	0.63	1.16	0.82	0.2	45.9	0.8969	19.5403	32.7
J19	162	32	0.147	0.04	13.64	0.8	1.5575	0.78	0.21	61.8	1.2182	19.712	40.9
I6	131	20	0.087	0.022	14.12	0.73	1.3752	0.88	0.21	54.5	1.0765	19.7523	41.2
F4	149	34	0.092	0.036	13.55	0.72	1.3129	0.79	0.22	52.8	1.0451	19.7936	34.7
N17	135	6	0.032	0.008	10.8	0.75	1.274	0.8	0.21	52.1667	1.03333	19.8083	34
I14	172	46	0.145	0.04	14.42	0.68	1.1075	0.78	0.23	41.5	0.8234	19.841	36.3
A18	143	4	0.019	0.008	9.825	0.68	0.5918	0.79	0.22	18.75	0.3725	19.8667	17.5
G10	168	49	0.213	0.063	15.23	0.8	1.7071	0.83	0.23	65	1.2917	19.8723	39.2
I15	163	42	0.167	0.045	16.26	0.65	1.1975	0.86	0.2	44.8	0.8933	19.9397	38.2
M16	174	28	0.141	0.044	14.54	0.75	1.7647	0.85	0.22	70.9	1.4236	20.079	43.2
B17	140	9	0.042	0.019	10.55	0.71	1.3883	0.71	0.23	55.375	1.11325	20.1038	31.75
P23	138	51	0.167	0.082	11.73	0.94	1.8249	0.82	0.2	70.1	1.4141	20.1726	36.1
M18	135	16	0.06	0.021	12.57	0.72	1.14	0.83	0.22	41.5	0.8389	20.2145	30.1
N14	151	21	0.072	0.02	13.45	0.61	0.9572	0.84	0.19	34	0.6881	20.2382	30.7
J9	168	28	0.111	0.033	13.47	0.71	1.4733	0.78	0.22	59.2	1.1995	20.2618	37.6
F12	168	26	0.146	0.035	15.08	0.76	1.3898	0.77	0.21	49.2	0.9971	20.2663	35.5
N6	159	42	0.147	0.061	15.04	0.75	1.427	0.78	0.22	55.3	1.1271	20.3816	36
F5	145	36	0.168	0.049	12	0.78	1.6857	0.81	0.19	65.6	1.3372	20.3841	38.5
Q17	125	30	0.113	0.039	12.46	0.85	1.5163	0.87	0.22	55.9	1.1395	20.3846	36.8
K16	158	35	0.096	0.036	13.08	0.72	1.4247	0.86	0.22	54.8	1.1173	20.3887	36
I17	167	53	0.188	0.056	12.71	0.85	1.3605	0.83	0.22	50.2	1.0255	20.4283	33.7
A2	130	10	0.036	0.015	12.4333	0.72	1.481	0.84	0.23	59.1667	1.20883	20.431	32
L5	153	20	0.079	0.029	12.13	0.69	1.4315	0.82	0.21	58.2	1.1905	20.4553	34.9
F16	143	29	0.101	0.044	14.49	0.82	1.678	0.8	0.22	64.3	1.318	20.4977	37.7
H12	154	44	0.145	0.052	13.33	0.81	1.3292	0.82	0.22	50	1.02522	20.5044	35.8
H21	152	17	0.065	0.019	15.82	0.65	1.1861	0.8	0.22	41.2	0.8448	20.5049	32.2
D13	158	20	0.081	0.029	14.48	0.69	1.6083	0.74	0.22	62.7	1.2869	20.5247	36.9
I8	160	58	0.212	0.06	13.11	0.76	1.6242	0.84	0.23	64.4	1.325	20.5745	37.5
H9	173	58	0.214	0.057	14.78	0.73	1.3517	0.81	0.23	49.6	1.0209	20.5827	34.5
L10	155	36	0.161	0.054	13.51	0.9	1.9765	0.78	0.21	74.6	1.5377	20.6126	39.3
G20	168	60	0.243	0.074	15.45	0.73	1.7305	0.8	0.21	67	1.3834	20.6478	38.4
L17	161	64	0.233	0.075	13.01	0.7	1.3627	0.85	0.21	50.8	1.0518	20.7047	32.3
O9	141	14	0.047	0.018	11.64	0.68	1.0408	0.81	0.23	37.6	0.7798	20.7394	26
G7	165	26	0.109	0.035	13.25	0.9	1.6975	0.76	0.23	65	1.3496	20.7631	39.6
B23	145	13	0.067	0.023	12.93	0.68	1.4439	0.97	0.2	54.7	1.1421	20.8793	32.5
C16	155	29	0.112	0.042	13.83	0.77	1.896	0.82	0.22	71.7	1.5021	20.9498	41.2
G13	167	40	0.136	0.053	13.12	0.76	1.4836	0.79	0.21	56	1.1762	21.0036	38.3
B21	178	29	0.186	0.062	13.59	0.89	2.1321	0.72	0.25	77.8	1.6346	21.0103	41.6
I3	162	26	0.151	0.045	15.85	0.7	1.8361	0.87	0.22	71.5	1.5128	21.158	40.8
K6	144	25	0.108	0.024	13.04	0.81	1.3693	0.81	0.21	50.4	1.0688	21.2063	32.9
L20	164	51	0.181	0.067	14.5	0.68	1.4756	0.85	0.23	55.9	1.1857	21.2111	31.4
E15	167	37	0.142	0.05	13.27	0.79	1.4561	0.8	0.22	52.5	1.1171	21.2781	34.9
I21	157	18	0.068	0.029	13.01	0.76	1.585	0.82	0.22	59.1	1.2598	21.3164	36.4
Q18	132	30	0.09	0.041	12.45	0.88	1.6519	0.8	0.23	61.4	1.3101	21.3371	39
J11	174	39	0.16	0.061	14.1111	0.75	1.7704	0.8	0.23	65.1	1.3917	21.3779	39.7
H19	155	35	0.119	0.043	12.44	0.79	1.3613	0.82	0.25	50.4	1.0775	21.379	32.5
A19	80	5	0.018	0.007	10.25	0.77	0.8798	0.81	0.23	34.25	0.73225	21.3796	28.5
M5	161	34	0.138	0.05	12.61	0.76	1.6067	0.78	0.23	61.3	1.3185	21.509	38.1
K4	161	33	0.142	0.047	14.1	0.8	1.8223	0.81	0.19	67.5	1.4526	21.52	40.7
E12	168.3	32	0.165	0.062	13.14	0.77	1.6985	0.76	0.25	62.7	1.3498	21.5279	37
B2	131	19	0.043	0.025	13.2	0.73	1.2692	0.83	0.24	46	0.991	21.5435	32.5556
D11	172	47	0.223	0.067	14.59	0.68	1.6179	0.82	0.23	56.2	1.2146	21.6121	35.6
A7	148	21	0.061	0.021	12.68	0.69	1.3657	0.76	0.24	50.3	1.0917	21.7038	33.1
L7	169	42	0.16	0.061	12.51	0.74	1.3354	0.81	0.21	50	1.08589	21.7178	35.4
P24	125	20	0.056	0.029	11.94	0.85	1.612	0.85	0.23	58.1	1.2623	21.7263	35.6
F13	141	25	0.118	0.042	12.65	0.79	1.6752	0.75	0.22	59.3	1.2889	21.7352	38.5
F3	162	49	0.179	0.067	14.84	0.75	1.6905	0.74	0.24	62.1	1.3523	21.7762	38.4444
D6	160	30	0.131	0.043	14.51	0.7	1.3673	0.8	0.24	48.9	1.0654	21.7873	35.7
P17	141.3	42	0.159	0.084	14.61	0.89	2.3719	0.8	0.19	85.1	1.8557	21.8061	45.2
P21	148	29	0.11	0.053	12.93	0.77	1.9047	0.8	0.25	76.2222	1.66289	21.8163	43.7778
P15	134	35	0.13	0.058	12.88	0.9	2.1953	0.76	0.25	70.8	1.5466	21.8446	38.4
D22	164	9	0.04	0.019	12.3	0.73	1.398	0.87	0.23	49.6667	1.08556	21.8568	29.6667
F10	173	53	0.199	0.076	14.69	0.74	1.7736	0.83	0.2	65	1.4213	21.8662	40.2
Q11	135	39	0.119	0.045	13.42	0.75	1.3057	0.74	0.23	47.3	1.0343	21.8668	35
O19	162	16	0.048	0.018	12.49	0.72	1.2199	0.82	0.2	52.375	1.14562	21.8735	34.125
N15	158	19	0.094	0.025	13.01	0.78	1.3022	0.9	0.23	43.2	0.9457	21.8912	32.6
B14	135	17	0.063	0.026	13.6	0.74	1.6292	0.82	0.21	59.5	1.3062	21.9529	35.8
I19	168	41	0.151	0.024	16.53	0.7	0.8554	0.83	0.22	21.1111	0.464222	21.9895	25.2222
G11	173	33	0.125	0.051	14.58	0.77	1.7089	0.87	0.24	59.7	1.3205	22.1189	39.6
J8	170	33	0.128	0.052	16.75	0.69	1.5066	0.87	0.21	49.5	1.0958	22.1374	35.5
K14	153	28	0.102	0.037	13.09	0.8	1.3303	0.66	0.24	47.5	1.05244	22.1567	36.8
P13	141	37	0.136	0.045	14.89	0.7	1.1914	0.81	0.22	40.1	0.8917	22.2369	30.8
L3	167	32	0.175	0.056	14.15	0.72	2.2778	0.86	0.21	81.5	1.8133	22.2491	45.5
E5	170	43	0.174	0.069	16.3	0.9	2.1161	0.86	0.21	75.4	1.683	22.321	46.2
G8	173	18	0.09	0.023	12.67	0.68	1.3651	0.79	0.22	49.6	1.1087	22.3528	32.2
M10	147	28	0.126	0.043	14.12	0.7	1.6389	0.83	0.23	59.5	1.3363	22.4588	36.5
G6	167	37	0.145	0.052	14.21	0.73	1.8019	0.8	0.21	63.1	1.4187	22.4834	39.4
M15	171	51	0.247	0.069	14.07	0.75	1.6026	0.9	0.23	55.8	1.2572	22.5305	36.6
D4	171	43	0.2	0.071	14.27	0.77	2.0981	0.9	0.23	77.2	1.7406	22.5466	42.7
J22	153.4	51	0.209	0.083	14.39	0.72	1.7776	0.81	0.23	62.8	1.4177	22.5748	37.9
B13	146	20	0.082	0.034	15.46	0.71	1.4592	0.9	0.22	51.2222	1.15787	22.6049	32.3333
K3	157	19	0.075	0.026	11.41	0.8	1.5639	0.76	0.25	57	1.2886	22.607	37.7
D8	157	26	0.103	0.038	13.57	0.86	1.6564	0.79	0.23	56.2	1.2715	22.6246	38
O12	163	42	0.169	0.065	14.6	0.74	1.9896	0.82	0.22	71	1.6069	22.6324	40.9
P16	147.5	26	0.102	0.04	12.85	0.9	1.7023	0.73	0.25	58.2	1.31767	22.6403	39
O10	161	30	0.131	0.045	13.93	0.82	1.8156	0.84	0.24	63.7	1.4423	22.6421	39.6
N5	172	51	0.224	0.078	13.29	0.76	1.6953	0.77	0.24	61.3	1.3893	22.6639	38
D3	169	28	0.121	0.04	14.99	0.82	1.9704	0.93	0.25	71.8889	1.62967	22.6692	42.2222
J5	160	23	0.081	0.022	12.48	0.7	1.0683	0.87	0.21	33	0.748333	22.6768	37.7
B26	140	18	0.074	0.029	14.64	0.76	1.6516	0.84	0.23	59.3	1.3458	22.6948	36.5
M8	127	7	0.049	0.011	10.5714	0.75	0.8944	0.85	0.21	28.8571	0.655	22.698	26.1429
K15	171	53	0.202	0.071	14.87	0.68	1.6864	0.86	0.21	60	1.3623	22.705	35.3
H4	160	53	0.169	0.051	12.47	0.75	1.5001	0.77	0.22	55.1	1.2533	22.7459	36.9
C8	132	11	0.047	0.022	11.2889	0.69	1.1072	0.81	0.24	49	1.11514	22.758	35.8571
L14	167	40	0.155	0.043	14.88	0.84	1.4328	0.91	0.23	48.8	1.11462	22.8407	35.4
H10	171	28	0.136	0.046	14.22	0.79	1.8269	0.74	0.24	64.8	1.4848	22.9136	38.1
K7	166	27	0.153	0.031	14.9	0.72	1.3651	0.82	0.21	45.5556	1.04722	22.9878	35.7778
E10	148	21	0.085	0.028	12.98	0.85	1.3806	0.77	0.21	46.6	1.0732	23.03	35.5
F2	151	29	0.101	0.033	11.1	0.7	1.3317	0.82	0.25	46.5	1.0735	23.086	32.5
L6	170	63	0.273	0.1	14.8	0.82	1.9354	0.83	0.22	68	1.56989	23.0866	40.1
K12	163	19	0.071	0.028	13.38	1.03	2.3507	0.92	0.28	57.2	1.321	23.0944	37.7
A21	143	12	0.05	0.023	13.71	0.74	1.7182	0.79	0.22	60.5	1.3984	23.114	35.5
A8	153	11	0.046	0.012	12.8	0.76	1.326	0.93	0.25	41.7143	0.965857	23.1541	28.5714
N4	158	24	0.096	0.036	12.78	0.75	1.5614	0.91	0.21	55.3	1.2816	23.1754	34.5
C24	155	16	0.06	0.014	12.07	0.74		0.9	0.25	32.5	0.7533	23.1785	28.9
N10	141	48	0.153	0.064	14.24	0.8	1.5775	0.72	0.23	55.2	1.2819	23.2228	39.1
C11	174	14	0.078	0.027	15.48	0.78	1.8379	0.86	0.19	61.4	1.4263	23.2296	39.6
J15	175	33	0.138	0.042	15.35	0.73	1.4066	0.85	0.24	45.5556	1.05956	23.2585	38.7778
L9	151	38	0.188	0.04	15.77	0.76	1.4284	0.83	0.22	43.9	1.02189	23.2777	37.3333
N20	136	21	0.06	0.022	12.9333	0.68	1.2777	0.87	0.24	48	1.11967	23.3264	34.4444
B12	146	22	0.093	0.042	13.37	0.73	2.0985	0.88	0.22	74.3	1.7335	23.3311	39.9
E7	168	29	0.105	0.037	13.51	0.76	1.4246	0.89	0.23	48.5	1.1319	23.3381	33.5
Q20	112	10	0.033	0.014	8.6875	0.8	1.2343	0.76	0.23	48.5556	1.13444	23.3638	30.6667
Q15	126	49	0.162	0.078	11.46	0.85	1.7135	0.85	0.23	60.9	1.4256	23.4089	37.2
O16	154	21	0.082	0.028	13.87	0.76	1.7304	0.84	0.24	59.6	1.3953	23.4111	36.4
N3	149	19	0.071	0.031	13.2	0.77	1.7318	0.77	0.25	60	1.4049	23.415	42.6
C13	153	23	0.092	0.028	12.91	0.65	1.35	0.91	0.21	45.9	1.078	23.4858	30.6
J16	162	31	0.143	0.046	15.3	0.83	1.7463	0.95	0.25	56.7	1.3325	23.5009	37.6
M4	170	46	0.16	0.063	14	0.7	1.888	0.8	0.22	66	1.5539	23.5439	39.6
D14	173	38	0.17	0.048	14.28	0.79	1.4098	0.84	0.23	45	1.0616	23.5911	32.8
N12	154	66	0.258	0.084	14.53	0.82	1.5503	0.88	0.23	50.9	1.2034	23.6424	39.2
J12	182	27	0.132	0.035	12.67	0.75	1.4482	0.87	0.2	49.6	1.1746	23.6815	32.9
N11	147	38	0.166	0.056	12.6	0.8	1.624	0.85	0.22	56	1.3303	23.7554	34.9
K5	154	39	0.137	0.05	15.52	0.81	1.6252	0.78	0.24	52.6	1.2534	23.8289	47
L4	171	46	0.139	0.062	13.94	0.78	1.5254	0.86	0.22	50	1.1937	23.874	35.7
J20	171.3	40	0.141	0.066	14.94	0.79	1.9645	0.88	0.21	66.1	1.5784	23.879	37.4
F9	164	33	0.144	0.063	13.32	0.86	1.9187	0.78	0.24	58.3	1.3929	23.8919	39.4
M13	151.1	31	0.13	0.035	16.06	0.73	1.6252	0.87	0.21	52.6	1.2569	23.8954	36.1
C10	155	20	0.084	0.029	14.86	0.8	1.8295	0.81	0.24	62	1.4817	23.8984	41.5
K21	158	38	0.121	0.048	13.69	0.86	1.4316	0.81	0.21	46.2	1.1044	23.9048	33.8
G2	162	27	0.143	0.039	14.13	0.78	1.6095	0.94	0.24	49.7	1.1886	23.9155	35.9
O8	157	40	0.202	0.06	15.46	0.73	1.6665	0.85	0.24	59.3	1.4221	23.9815	41.6
G4	161	14	0.057	0.016	12.48	0.73	1.2416	0.78	0.23	41.1	0.9858	23.9854	29.9
C6	148.2	28	0.11	0.03	14.69	0.85	1.3203	0.87	0.24	40.1	0.9622	23.995	34.3
H7	173	51	0.223	0.085	16.27	0.76	2.1073	0.87	0.24	69.2	1.661	24.0029	37.3
C3	160	39	0.168	0.062	13.94	0.8	2.039	0.86	0.22	69	1.657	24.0145	40.6
M12	155	30	0.134	0.051	14.44	0.81	1.9507	0.83	0.22	67.5	1.6218	24.0267	39.3
D18	160	33	0.16	0.057	15.34	0.85	2.3577	0.96	0.24	74.2	1.7875	24.0903	37.8
Q13	119	22	0.073	0.018	11.96	0.71	0.9473	0.82	0.22	30.4	0.7329	24.1086	26.6
E14	168	24	0.118	0.044	12.96	0.9	1.8717	0.84	0.25	61.4	1.4819	24.1352	39.5
L19	159.4	43	0.146	0.052	15.26	0.73	1.5434	0.89	0.24	50.8	1.2263	24.1398	36.2
F19	178	66	0.315	0.107	15.62	0.77	1.8033	0.86	0.25	58.8	1.42	24.1497	35.4
B11	151	42	0.17	0.069	14.61	0.78	1.8195	0.87	0.2	59.4	1.4354	24.165	40
M1	155	61	0.25	0.089	12.76	0.75	1.8545	0.72	0.24	62.6	1.5143	24.1901	37.5
I1	152	51	0.219	0.082	14.99	0.82	1.9245	0.85	0.25	65.6667	1.59622	24.308	38.4444
G21	164	39	0.152	0.055	14.36	0.86	1.781	0.88	0.25	54.5	1.3297	24.3982	36.4
L2	170	8	0.047	0.012	10.5143	0.71	1.3501	0.9	0.21	44.5714	1.08757	24.4006	30.5714
E21	163	32	0.107	0.045	12.92	0.7	1.6091	0.9	0.24	53.2	1.301	24.4549	34.3
G14	181	22	0.136	0.033	15.8667	0.76	1.6745	0.87	0.22	52.1	1.2773	24.5163	33.1
E3	175	42	0.211	0.074	16.19	0.82	2.017	0.85	0.24	65	1.5943	24.5277	38.8
M9	153	50	0.182	0.05	13.85	0.66	1.1403	0.84	0.22	33.9	0.8335	24.587	28
O20	142	23	0.104	0.033	12.72	0.76	1.6339	0.76	0.23	56.8889	1.40167	24.6387	32.8889
F20	152	23	0.073	0.038	14.81	0.8	1.8309	0.87	0.23	58.2	1.4432	24.7973	36.4
M19	167	45	0.17	0.069	13.49	0.81	2.1325	0.91	0.22	72.2	1.7926	24.8283	41.8
D15	167	19	0.086	0.025	14.3	0.76	1.4343	0.8	0.22	42.4	1.0533	24.842	33
I4	158	43	0.185	0.076	14.72	0.71	1.8049	0.8	0.22	60.1	1.4933	24.8469	37.2
J6	154	38	0.148	0.045	13.42	0.81	1.339	0.77	0.23	39.3	0.9766	24.8499	30.7
H6	168	35	0.201	0.057	13.41	0.82	1.9835	0.79	0.22	64.7	1.6083	24.8578	37.4
F14	164	34	0.142	0.053	15.55	0.76	1.9409	0.87	0.24	60.8	1.5115	24.8602	39.4
B25	153	26	0.093	0.04	13.45	0.8	2.01	0.9	0.23	65.7	1.6376	24.9254	39.8
O18	125	20	0.071	0.033	13.93	0.83	1.9728	0.85	0.23	64.8	1.6164	24.9444	36.4
Q1	163	69	0.376	0.095	15.95	0.8	1.6141	0.87	0.25	39.2	0.9792	24.9796	28.7
C21	157	24	0.079	0.029	12.73	0.65	1.1177	0.77	0.24	33.7	0.8424	24.997	26.4
D20	158	44	0.169	0.069	14.69	0.8	1.981	0.86	0.23	63.8	1.5949	24.9984	40.5
M17	160	35	0.14	0.04	13.66	0.8	1.3392	0.92	0.23	40.1	1.0047	25.0549	31.6
C9	167	49	0.227	0.088	15.79	0.77	2.1586	0.93	0.23	69.1	1.7344	25.0999	37.1
E1	150	54	0.217	0.095	13.03	0.79	1.8604	0.8	0.25	61.8	1.5534	25.1359	37.2
N16	160	43	0.162	0.053	13.79	0.81	1.2642	0.89	0.25	38.6	0.9705	25.1425	32.3
L23	161	26	0.115	0.024	15.09	0.72	1.0661	0.9	0.25	28.4	0.7146	25.162	23.1
Q12	131	29	0.102	0.04	13.87	0.85	1.6042	0.86	0.23	49.6	1.2484	25.1694	38.2
G22	168	41	0.174	0.065	15.58	0.78	1.9136	0.85	0.22	62	1.5617	25.1887	40
I11	175	39	0.209	0.054	16.37	0.8	1.8017	0.85	0.24	53.3	1.344	25.2158	34.1
C12	151	23	0.097	0.035	12.98	0.95	2.0901	0.84	0.21	66	1.6656	25.2364	42.7
F18	161	35	0.109	0.041	13.53	0.71	1.3429	0.87	0.24	39.8	1.0079	25.3241	31.7
L22	160	40	0.21	0.068	14.21	0.89	2.0704	0.81	0.24	65.4	1.6567	25.3318	40.9
I2	163	45	0.25	0.085	14.04	0.85	2.1049	0.88	0.22	57.4	1.4612	25.4564	39.1
D2	145	30	0.096	0.037	13.21	0.66	1.4048	0.81	0.25	45.4	1.156	25.4626	32.1
C7	148.2	19	0.073	0.026	12.19	0.79	1.5668	0.91	0.23	50.4	1.2839	25.4742	33.6
G5	160	16	0.064	0.021	14.52	0.82	1.343	0.87	0.2	38.8	0.9903	25.5232	37.7
P6	149	35	0.121	0.037	15.37	0.67	1.2265	0.86	0.21	36.6	0.9342	25.5246	30.3
B3	151	37	0.163	0.049	15.15	0.75	1.4143	0.86	0.23	38.7	0.9931	25.6615	27.9
M6	154	32	0.13	0.045	13.64	0.8	1.5203	0.85	0.24	46.7	1.203	25.7602	31.9
I18	163	34	0.121	0.037	14.57	0.65	1.2735	0.92	0.23	36.9	0.9521	25.8022	37.2
B5	129	17	0.06	0.03	11.24	0.91	1.8218	0.87	0.23	55.4	1.4319	25.8466	34
K18	156	30	0.114	0.038	13.78	0.74	1.2819	0.93	0.22	43.4	1.1226	25.8664	32
J13	163	11	0.047	0.012	13.3	0.67	1.0566	0.93	0.25	32.625	0.844125	25.8736	30
C25	155	30	0.117	0.054	13.88	0.9	2.4405	0.85	0.25	76.8	1.9886	25.8932	40
H2	157	25	0.098	0.031	13.3	0.8	1.2636	0.86	0.22	37.8	0.9819	25.9762	30.7
E20	175	39	0.201	0.071	14.11	0.86	2.1271	0.83	0.24	66.9	1.7402	26.012	38.3
G3	173	36	0.156	0.038	13.93	0.73	1.2113	0.82	0.22	34.5	0.8987	26.0493	27.6
N2	142	50	0.195	0.077	13.73	0.77	1.9384	0.81	0.24	62.1	1.6236	26.1449	37
F15	171	25	0.119	0.04	13.66	0.92	1.6845	0.88	0.21	45.1	1.1797	26.1574	30.6
G17	165	35	0.146	0.043	14.5	0.75	1.2872	0.95	0.23	35.9	0.941	26.2117	36.9
O4	148	5	0.035	0.008	11.7	0.82	1.1988	0.95	0.23	34.75	0.911	26.2158	28.75
K2	160	52	0.221	0.088	15.64	0.79	1.8873	0.87	0.22	59.6	1.5627	26.2198	37.9
D1	150	32	0.149	0.048	15.22	0.9	1.8026	0.88	0.24	49.4	1.2963	26.2409	33.9
Q10	142	34	0.145	0.049	13.76	0.75	1.7681	0.73	0.22	54.1	1.42	26.2477	36
O2	147	63	0.257	0.105	14.76	0.78	2.055	0.8	0.24	64.4	1.6916	26.2671	39
P1	174	38	0.18	0.063	13.11	0.81	1.3652	0.8	0.27	36.6	0.9636	26.3279	35.6
J10	162	33	0.154	0.042	11.66	0.75	1.3478	0.82	0.24	41	1.0799	26.339	28
N22	146	31	0.115	0.048	13.59	0.78	1.5942	0.8	0.24	50.4	1.3282	26.3532	33.8
P2	161	39	0.189	0.076	14.34	0.81	2.131	0.85	0.21	67.4	1.7763	26.3546	38.6
K19	167	25	0.146	0.038	13.44	0.83	1.5912	0.82	0.22	48	1.2651	26.3562	34.4
H5	158	20	0.091	0.028	14.93	0.72	1.5596	0.83	0.23	44.2	1.1659	26.3778	34.5
P9	124	12	0.055	0.015	12.96	0.73	1.2004	0.8	0.23	36.6	0.9659	26.3907	33
E2	163	43	0.205	0.072	15.91	0.78	2.0584	0.88	0.21	63.2	1.671	26.4399	38.5
J17	158	37	0.136	0.033	14	0.65	1.2008	0.86	0.24	34.8	0.9206	26.454	31.4
H3	153	15	0.052	0.022	12.41	0.84	1.4429	0.79	0.25	43.7	1.1582	26.5034	31.9
M20	165	36	0.117	0.044	15.43	0.7	1.3812	0.85	0.24	38.4	1.0181	26.513	32.7
G18	172.2	34	0.159	0.053	14.52	0.84	2.0683	0.83	0.26	62.8	1.6685	26.5685	37.2
P12	138	27	0.097	0.038	14.28	0.87	1.7005	0.92	0.24	51.2	1.3611	26.584	36.9
M2	157.2	45	0.213	0.075	13.65	0.74	2.0844	0.89	0.25	65.2	1.7351	26.612	38.8
H15	176	63	0.26	0.078	17.0889	0.7	1.4775	0.83	0.23	41.6	1.1105	26.6947	34.4
P10	145	47	0.163	0.049	14.03	0.71	1.3475	0.86	0.26	39	1.0431	26.7462	30.5
B15	155.3	15	0.065	0.021	13.76	0.7	1.3274	0.91	0.23	37.3333	1.00189	26.8363	29.2222
J21	156.3	34	0.124	0.053	14.15	0.78	2.0499	0.82	0.23	62.2	1.6698	26.8457	38.3
P11	141	24	0.126	0.032	14.46	0.8	1.928	0.84	0.24	53.6	1.4413	26.8899	38.1
N9	132	38	0.132	0.046	11.15	0.8	1.3126	0.82	0.24	38.8	1.0441	26.9098	30.7
C17	175	23	0.128	0.044	14.1	0.83	2.2508	0.86	0.23	69.5	1.8717	26.9309	38.3
C22	167	39	0.157	0.071	14.94	0.87	2.2796	0.82	0.23	70.1	1.8886	26.9415	41
D21	171	57	0.266	0.076	16.82	0.76	1.6601	0.86	0.25	42.4	1.1435	26.9693	36.3
L1	160	82	0.412	0.111	14.35	0.94	2.0146	0.93	0.24	56.4	1.5221	26.9876	37.3
D23	161	30	0.118	0.039	14.46	0.77	1.4137	0.87	0.26	38.6	1.0419	26.9922	36.5
G9	161	30	0.138	0.03	13.86	0.78	1.2206	0.83	0.23	32.5	0.8841	27.2031	31.3
N19	155	36	0.12	0.047	12.89	0.87	1.6474	0.75	0.23	46.5	1.266	27.2258	36.1
C27	171	30	0.121	0.043	15.29	0.77	1.5947	0.86	0.24	45.3	1.234	27.2406	31.4
O11	136	35	0.133	0.041	13.98	0.71	1.2728	0.84	0.24	36.2	0.9863	27.2459	35
I20	161	36	0.143	0.044	13.19	0.85	1.5762	0.85	0.23	43.5	1.1925	27.4138	34
O7	147	34	0.113	0.039	13.28	0.78	1.4026	0.85	0.26	41.3	1.1346	27.4722	33.4
B9	123	5	0.035	0.011	10.54	0.72	1.081	0.89	0.26	28.2	0.7778	27.5816	31
J14	163	55	0.249	0.071	12.99	0.87	1.5183	0.83	0.27	43.8	1.2086	27.5936	31.7
B4	148	35	0.133	0.039	14.93	0.79	1.5115	0.87	0.26	40.6667	1.12522	27.6694	26.7778
K13	165	20	0.096	0.025	13.03	0.83	1.3145	0.83	0.25	35.7	0.988667	27.6937	29.4
N7	157	33	0.142	0.055	13.23	0.8	1.6916	0.89	0.24	51.2	1.4188	27.7109	35.1
Q2	151	45	0.197	0.066	13.76	0.79	1.4748	0.8	0.26	41.2	1.1426	27.733	34.6
P5	163	47	0.179	0.049	13.41	0.85	1.4036	0.84	0.25	40.2	1.1175	27.7985	37
K20	153	32	0.139	0.042	14.82	0.8	1.5107	0.92	0.22	39.6	1.1011	27.8056	36.9
C4	149	23	0.1	0.043	15.05	0.84	2.26	0.87	0.24	66	1.8369	27.8318	42.4
B16	150	16	0.077	0.03	14.24	0.84	1.7075	0.87	0.26	48.6	1.3539	27.858	34.5
P7	142	31	0.093	0.029	13.31	0.65	1.0149	0.86	0.25	26	0.7256	27.9077	28.4
M3	153	12	0.046	0.01	12.73	0.72	0.8906	0.86	0.26	22.8	0.6401	28.0746	28
C5	155	44	0.196	0.067	15.6	0.84	1.8729	0.89	0.26	48.4	1.361	28.1198	38.8
O21	150	37	0.144	0.058	13.43	0.86	1.8763	0.76	0.26	54.2	1.5308	28.2435	35.6
O13	152	30	0.167	0.063	14.12	0.84	2.1385	0.86	0.24	61.2	1.7321	28.3023	36.6
L21	168	28	0.104	0.037	13.38	0.77	1.37	0.85	0.24	37.5	1.0619	28.3173	32.3
Q8	152	18	0.083	0.035	13.53	0.85	1.8841	0.82	0.24	54.4	1.5432	28.3676	38.7
P22	138	32	0.118	0.06	11.1	1.03	2.0298	0.83	0.26	59	1.6745	28.3814	36.1
M21	159	49	0.19	0.083	12.87	0.87	2.12	0.83	0.26	62.2	1.7692	28.4437	37.9
Q4	142	56	0.26	0.102	13.5	0.82	2.0519	0.8	0.26	59.6	1.7055	28.6158	36.7
K1	158	17	0.099	0.034	14.3	0.8	2.0673	0.9	0.23	61.3	1.757	28.6623	39
O6	154	18	0.072	0.026	12.76	0.83	1.7206	0.84	0.25	48.8	1.4117	28.9283	35.1
B20	156	30	0.143	0.049	17.33	0.83	1.9893	0.94	0.28	53.2	1.5404	28.9549	36
J4	153	24	0.1	0.033	14.19	0.73	1.8513	0.78	0.25	52.7	1.5283	29	35
H20	163	39	0.151	0.064	15.16	0.9	2.1078	0.87	0.24	59.7	1.741	29.1625	35.5
C2	161	53	0.244	0.09	15.03	0.8	1.8963	0.9	0.25	53.3	1.5578	29.227	37.4
A20	175	22	0.099	0.049	16.03	0.92	2.5349	0.94	0.25	66.1	1.9329	29.2421	39.5
B24	153	17	0.096	0.039	13.99	0.92	2.5742	0.96	0.25	69.7	2.0391	29.2554	35.7
D5	162	16	0.058	0.017	14.46	0.82	2.1347	0.83	0.24	59.9	1.754	29.2821	40
A1	163	10	0.055	0.019	11.3667	0.8	1.667	0.91	0.26	42.8333	1.257	29.3463	26.5
C18	160	30	0.136	0.049	14.65	0.82	1.6538	0.82	0.25	49.2	1.4483	29.437	34.5
Q5	165	38	0.176	0.073	13.39	0.81	2.304	0.93	0.25	65.1	1.9181	29.4639	39
E8	160	41	0.174	0.056	14.04	0.77	1.6331	0.85	0.21	44.7	1.3234	29.6063	34.7
E13	170	54	0.19	0.051	11.96	0.76	1.2754	0.86	0.25	34.6	1.0248	29.6185	30.7
B18	156	28	0.152	0.056	14.52	0.94	2.4568	0.94	0.25	66.4	1.9683	29.6431	38.3
C14	162	32	0.133	0.042	14.73	0.76	1.6429	0.96	0.25	45.1	1.3379	29.6652	33.5
E19	181	26	0.116	0.042	16.29	0.79	1.7648	0.85	0.26	46	1.3663	29.7022	34.9
P19	153	26	0.144	0.067	12.24	1.01	2.6763	0.84	0.26	73.8	2.1989	29.7954	36.2
Q9	150	33	0.124	0.048	16.24	0.82	1.9546	0.92	0.24	54.5	1.6239	29.7963	36.3
G1	155	66	0.285	0.115	14.84	0.8	2.3081	0.91	0.24	63.7	1.9042	29.8932	39.3333
C15	175	45	0.177	0.062	15.48	0.74	1.9076	0.94	0.26	50.5	1.5117	29.9347	39
J1	162	39	0.296	0.091	15.37	0.85	2.3303	0.85	0.25	62.5	1.8711	29.9376	38.4
F24	174	50	0.24	0.084	16.12	0.77	2.1827	0.92	0.26	59.5	1.7962	30.1882	36.8
C20	164	41	0.158	0.072	15.61	0.83	2.0945	0.88	0.23	56.1	1.7018	30.3351	35.1
E17	152	37	0.137	0.066	14.36	0.81	2.055	0.82	0.26	55.4	1.69056	30.5154	36.1
O15	151	33	0.145	0.066	13.27	0.9	2.2424	0.93	0.26	61.9	1.8898	30.5299	39.1
O1	165	47	0.26	0.104	13.53	0.9	2.4351	0.89	0.23	65.7	2.02056	30.7543	36.5
K22	157	41	0.141	0.045	13.89	0.83	1.1703	0.85	0.25	25.5556	0.788778	30.8652	22.3333
L12	155	14	0.079	0.019	12.21	0.77	1.4212	1.07	0.23	35.5	1.1046	31.1155	31.6
C23	155	44	0.2	0.075	13.65	0.8	1.9208	0.92	0.24	50.8	1.5834	31.1693	35.1
F1	164	54	0.365	0.131	14.57	0.89	2.4258	0.87	0.26	60	1.8722	31.2033	35.1
N21	173	36	0.171	0.065	14.82	0.92	2.2887	0.86	0.25	60.5	1.89669	31.3502	36.2
Q6	143.1	42	0.187	0.077	14.65	0.83	1.9803	0.9	0.27	51.9	1.6342	31.4875	34.8
O3	172	8	0.048	0.016	12.6125	0.77	1.4726	0.96	0.27	36.25	1.14237	31.5138	30.5
B1	157	42	0.216	0.079	13.91	1	2.5281	0.96	0.25	63.7	2.026	31.8053	39.5
F7	178.5	51	0.225	0.053	14.28	0.83	1.398	0.98	0.23	32.7	1.0481	32.052	32
B19	138	16	0.06	0.023	15.17	0.85	1.6543	0.88	0.27	40.7	1.3251	32.5577	33.9
D16	187	16	0.106	0.032	14.54	0.86	2.019	0.94	0.24	48.4	1.5795	32.6343	36.3
P3	158	49	0.193	0.086	14.76	0.88	2.2226	0.79	0.28	56.7	1.8552	32.7196	36.1
H1	148	48	0.209	0.068	14.9	0.9	1.5816	0.93	0.26	36.4	1.1946	32.8187	35.5
D10	173	26	0.153	0.05	15.72	0.9	2.378	0.93	0.25	58.8	1.9712	33.5238	37.2
A14	163	46	0.223	0.079	13.41	0.97	2.3071	1.13	0.25	53.3	1.8167	34.0844	33.5
D9	162	28	0.125	0.042	14.46	0.85	1.7385	0.9	0.24	38.1111	1.334	35.0029	34.8889
D7	164	47	0.184	0.059	14.31	0.79	1.6932	0.97	0.26	37.9	1.3612	35.9156	34.3
